# Supplementary material for: Factors associated with adolescent pregnancy among Chepang women and their health-seeking behavior in Ichchhakamana rural municipality of Chitwan district
Source: PLoS One. 2024 Mar 28;19(3):e0301261. doi: 10.1371/journal.pone.0301261 (PMC10977708; doi:10.1371/journal.pone.0301261)
Supplement: S1 File — (XLSX) [file pone.0301261.s005.xlsx]

## Sheet: Chepang Women 30 Dec
SN	Q1_Age	Q2_Address_Ward_number	Q3_Religion	Q4_Education	Q5_Occupation	Q6_MaritalStatus	Q7_AgeMarriage	Q8_Staywhome	Q9_Familytype	Q10_HeadOfFamily	Q11_MothersEducation	Q12_familyIncome	Q13_SexualRelations	Q14_AgeOfFirstSexualRealations	Q15_ContraceptiveUse	Q16_ReasonOfContraceptiveUse	Q18_CurrentPregnancyStatus	Q19How_DidyouKnowPreganancy	Q20_DurationOfPregnancy	Q21_PregnancyWanted	Q22_HappyAboutPregnancy	Q23_NoOfVisitstoHealthFacility	Q24_IronIntake	Q25_calciumIntake	Q26a_TestDuringPregnancy1	Q26b	Q26c	Q26d	Q26e	Q26f	Q27_PrevPreg	Q28_OutcomeOfPrevPreg	Q29_AnyProbleminNeonate	Q30_AnyProbleminMother	NewEduWomen	NewEduMother	NewOccup
1	19	1	Hindu	Never been to school	Farmer	Married	18	Husband	Nuclear	Female	Never been to school	More than or equal to Rs. 15000	Yes	15-18 years	No	Wanting Preganancy	Pregnant	Amenorrhea	More than 28 weeks	Wanted	Happy	Thrice	Yes	No	Yes	No	No	No	No	No	No	Not Applicable	Not Applicable	Not Applicable	Never Been to School	Never Been to School	Others
2	15	1	Hindu	Primary Level	Farmer	Single	0	Parents	Nuclear	Female	Never been to school	More than or equal to Rs. 15000	No	Not Applicable	Not Applicable	Not Applicable	Not Pregnant	Not Applicable	Not Applicable	Not Applicable	Not Applicable	Not Applicable	NA	Not Applicable	Not Applicable	Not Applicable	Not Applicable	Not Applicable	Not Applicable	Not Applicable	No	Not Applicable	Not Applicable	Not Applicable	Primary School and above	Never Been to School	Others
3	15	1	Hindu	Primary Level	Farmer	Single	0	Parents	Joint Family	Male	Primary Level	More than or equal to Rs. 15000	No	Not Applicable	Not Applicable	Not Applicable	Not Pregnant	Not Applicable	Not Applicable	Not Applicable	Not Applicable	Not Applicable	NA	Not Applicable	Not Applicable	Not Applicable	Not Applicable	Not Applicable	Not Applicable	Not Applicable	No	Not Applicable	Not Applicable	Not Applicable	Primary School and above	Primary School and above	Others
4	16	1	Hindu	Primary Level	Farmer	Single	0	Parents	Nuclear	Male	Never been to school	Less than Rs. 15000	No	Not Applicable	Not Applicable	Not Applicable	Not Pregnant	Not Applicable	Not Applicable	Not Applicable	Not Applicable	Not Applicable	NA	Not Applicable	Not Applicable	Not Applicable	Not Applicable	Not Applicable	Not Applicable	Not Applicable	No	Not Applicable	Not Applicable	Not Applicable	Primary School and above	Never Been to School	Others
5	18	1	Hindu	SEE pass	Government Job	Widower	14	Parents	Nuclear	Male	Primary Level	More than or equal to Rs. 15000	Yes	<15 years	No	Lack of awareness	Not Pregnant	Not Applicable	Not Applicable	Not Applicable	Not Applicable	Not Applicable	NA	Not Applicable	Not Applicable	Not Applicable	Not Applicable	Not Applicable	Not Applicable	Not Applicable	Yes	Miscarriage or Still Birth or IUFD	Yes	No	Primary School and above	Primary School and above	Others
6	18	1	Hindu	Primary Level	Housewife	Married	16	Husband	Joint Family	Male	Never been to school	More than or equal to Rs. 15000	Yes	15-18 years	No	Family influence	Not Pregnant	Not Applicable	Not Applicable	Not Applicable	Not Applicable	Not Applicable	NA	Not Applicable	Not Applicable	Not Applicable	Not Applicable	Not Applicable	Not Applicable	Not Applicable	Yes	Live Birth	No	Yes	Primary School and above	Never Been to School	Housewife
7	16	1	Hindu	Primary Level	Farmer	Single	0	Parents	Nuclear	Male	Primary Level	Less than Rs. 15000	No	Not Applicable	Not Applicable	Not Applicable	Not Pregnant	Not Applicable	Not Applicable	Not Applicable	Not Applicable	Not Applicable	NA	Not Applicable	Not Applicable	Not Applicable	Not Applicable	Not Applicable	Not Applicable	Not Applicable	No	Not Applicable	Not Applicable	Not Applicable	Primary School and above	Primary School and above	Others
8	16	1	Hindu	Primary Level	Farmer	Single	0	Parents	Nuclear	Male	Primary Level	More than or equal to Rs. 15000	No	Not Applicable	Not Applicable	Not Applicable	Not Pregnant	Not Applicable	Not Applicable	Not Applicable	Not Applicable	Not Applicable	NA	Not Applicable	Not Applicable	Not Applicable	Not Applicable	Not Applicable	Not Applicable	Not Applicable	No	Not Applicable	Not Applicable	Not Applicable	Primary School and above	Primary School and above	Others
9	20	1	Hindu	Primary Level	Housewife	Married	18	Husband	Joint Family	Male	Never been to school	More than or equal to Rs. 15000	Yes	15-18 years	No	Wanting Preganancy	Not Pregnant	Not Applicable	Not Applicable	Not Applicable	Not Applicable	Not Applicable	NA	Not Applicable	Not Applicable	Not Applicable	Not Applicable	Not Applicable	Not Applicable	Not Applicable	No	Not Applicable	Not Applicable	Not Applicable	Primary School and above	Never Been to School	Housewife
10	16	1	Hindu	Primary Level	Farmer	Single	0	Parents	Joint Family	Male	Primary Level	More than or equal to Rs. 15000	No	Not Applicable	Not Applicable	Not Applicable	Not Pregnant	Not Applicable	Not Applicable	Not Applicable	Not Applicable	Not Applicable	NA	Not Applicable	Not Applicable	Not Applicable	Not Applicable	Not Applicable	Not Applicable	Not Applicable	No	Not Applicable	Not Applicable	Not Applicable	Primary School and above	Primary School and above	Others
11	20	1	Hindu	Primary Level	Housewife	Married	17	Husband	Nuclear	Male	Primary Level	More than or equal to Rs. 15000	Yes	15-18 years	No	Not feasible	Not Pregnant	Not Applicable	Not Applicable	Not Applicable	Not Applicable	Thrice	NA	Not Applicable	Not Applicable	Not Applicable	Not Applicable	Not Applicable	Not Applicable	Not Applicable	No	Not Applicable	Not Applicable	Not Applicable	Primary School and above	Primary School and above	Housewife
12	20	1	Hindu	Intermediate level	Student	Single	0	Parents	Nuclear	Male	Never been to school	More than or equal to Rs. 15000	No	Not Applicable	Not Applicable	Not Applicable	Not Pregnant	Not Applicable	Not Applicable	Not Applicable	Not Applicable	Not Applicable	NA	Not Applicable	Not Applicable	Not Applicable	Not Applicable	Not Applicable	Not Applicable	Not Applicable	No	Not Applicable	Not Applicable	Not Applicable	Primary School and above	Never Been to School	Others
13	16	1	Christian	Primary Level	Student	Single	0	Parents	Nuclear	Male	Never been to school	More than or equal to Rs. 15000	No	Not Applicable	Not Applicable	Not Applicable	Not Pregnant	Not Applicable	Not Applicable	Not Applicable	Not Applicable	Not Applicable	NA	Not Applicable	Not Applicable	Not Applicable	Not Applicable	Not Applicable	Not Applicable	Not Applicable	No	Not Applicable	Not Applicable	Not Applicable	Primary School and above	Never Been to School	Others
14	17	1	Christian	Primary Level	Student	Single	0	Parents	Joint Family	Male	Never been to school	More than or equal to Rs. 15000	No	Not Applicable	Not Applicable	Not Applicable	Not Pregnant	Not Applicable	Not Applicable	Not Applicable	Not Applicable	Not Applicable	NA	Not Applicable	Not Applicable	Not Applicable	Not Applicable	Not Applicable	Not Applicable	Not Applicable	No	Not Applicable	Not Applicable	Not Applicable	Primary School and above	Never Been to School	Others
15	15	1	Hindu	Primary Level	Housewife	Married	15	Husband	Joint Family	Male	Never been to school	Less than Rs. 15000	Yes	<15 years	No	Lack of awareness	Not Pregnant	Not Applicable	Not Applicable	Not Applicable	Not Applicable	Not Applicable	NA	Not Applicable	Not Applicable	Not Applicable	Not Applicable	Not Applicable	Not Applicable	Not Applicable	No	Not Applicable	Not Applicable	Not Applicable	Primary School and above	Never Been to School	Housewife
16	19	1	Hindu	Intermediate level	Student	Married	16	Parents	Joint Family	Male	Never been to school	More than or equal to Rs. 15000	Yes	15-18 years	No	Not feasible	Pregnant	Amenorrhea	13-28 Weeks	Wanted	Happy	Thrice	Yes	No	Yes	No	No	No	No	No	Yes	Live Birth	No	No	Primary School and above	Never Been to School	Others
17	19	1	Christian	Never been to school	Farmer	Married	16	Husband	Joint Family	Male	Never been to school	Less than Rs. 15000	Yes	15-18 years	No	Not feasible	Not Pregnant	Not Applicable	Not Applicable	Not Applicable	Not Applicable	Not Applicable	NA	Not Applicable	Not Applicable	Not Applicable	Not Applicable	Not Applicable	Not Applicable	Not Applicable	Yes	Miscarriage or Still Birth or IUFD	Yes	No	Never Been to School	Never Been to School	Others
18	18	1	Christian	Primary Level	Farmer	Married	15	Husband	Joint Family	Male	Primary Level	Less than Rs. 15000	Yes	15-18 years	No	Not feasible	Not Pregnant	Not Applicable	Not Applicable	Not Applicable	Not Applicable	Not Applicable	NA	Not Applicable	Not Applicable	Not Applicable	Not Applicable	Not Applicable	Not Applicable	Not Applicable	Yes	Live Birth	No	No	Primary School and above	Primary School and above	Others
19	19	1	Hindu	Primary Level	Farmer	Married	18	Husband	Nuclear	Male	Primary Level	Less than Rs. 15000	Yes	15-18 years	No	Wanting Preganancy	Not Pregnant	Not Applicable	Not Applicable	Not Applicable	Not Applicable	Not Applicable	NA	Not Applicable	Not Applicable	Not Applicable	Not Applicable	Not Applicable	Not Applicable	Not Applicable	Yes	Live Birth	No	No	Primary School and above	Primary School and above	Others
20	18	1	Christian	Primary Level	Laborer	Single	0	Parents	Joint Family	Male	Never been to school	More than or equal to Rs. 15000	No	Not Applicable	Not Applicable	Not Applicable	Not Pregnant	Not Applicable	Not Applicable	Not Applicable	Not Applicable	Not Applicable	NA	Not Applicable	Not Applicable	Not Applicable	Not Applicable	Not Applicable	Not Applicable	Not Applicable	No	Not Applicable	Not Applicable	Not Applicable	Primary School and above	Never Been to School	Others
21	20	1	Hindu	Primary Level	Farmer	Single	0	Parents	Joint Family	Male	Primary Level	More than or equal to Rs. 15000	No	Not Applicable	Not Applicable	Not Applicable	Not Pregnant	Not Applicable	Not Applicable	Not Applicable	Not Applicable	Not Applicable	NA	Not Applicable	Not Applicable	Not Applicable	Not Applicable	Not Applicable	Not Applicable	Not Applicable	No	Not Applicable	Not Applicable	Not Applicable	Primary School and above	Primary School and above	Others
22	20	1	Hindu	Primary Level	Housewife	Married	15	Husband's parents	Joint Family	Female	Never been to school	Less than Rs. 15000	Yes	<15 years	Yes	Not Applicable	Not Pregnant	Not Applicable	Not Applicable	Not Applicable	Not Applicable	Not Applicable	NA	Not Applicable	Not Applicable	Not Applicable	Not Applicable	Not Applicable	Not Applicable	Not Applicable	Yes	Live Birth	Yes	No	Primary School and above	Never Been to School	Housewife
23	20	1	Hindu	Primary Level	Farmer	Married	20	Husband's parents	Joint Family	Male	Primary Level	Less than Rs. 15000	Yes	<15 years	No	Lack of awareness	Not Pregnant	Not Applicable	Not Applicable	Not Applicable	Not Applicable	Not Applicable	NA	Not Applicable	Not Applicable	Not Applicable	Not Applicable	Not Applicable	Not Applicable	Not Applicable	No	Not Applicable	Not Applicable	Not Applicable	Primary School and above	Primary School and above	Others
24	20	1	Hindu	Primary Level	Farmer	Married	16	Husband's parents	Joint Family	Female	Never been to school	Less than Rs. 15000	Yes	15-18 years	No	Family influence	Not Pregnant	Not Applicable	Not Applicable	Not Applicable	Not Applicable	Not Applicable	NA	Not Applicable	Not Applicable	Not Applicable	Not Applicable	Not Applicable	Not Applicable	Not Applicable	No	Not Applicable	Not Applicable	Not Applicable	Primary School and above	Never Been to School	Others
25	18	1	Christian	Primary Level	Housewife	Single	0	Parents	Joint Family	Male	Never been to school	Less than Rs. 15000	No	Not Applicable	Not Applicable	Not Applicable	Not Pregnant	Not Applicable	Not Applicable	Not Applicable	Not Applicable	Not Applicable	NA	Not Applicable	Not Applicable	Not Applicable	Not Applicable	Not Applicable	Not Applicable	Not Applicable	No	Not Applicable	Not Applicable	Not Applicable	Primary School and above	Never Been to School	Housewife
26	17	1	Hindu	SEE pass	Student	Single	0	Parents	Nuclear	Male	Never been to school	More than or equal to Rs. 15000	No	Not Applicable	Not Applicable	Not Applicable	Not Pregnant	Not Applicable	Not Applicable	Not Applicable	Not Applicable	Not Applicable	NA	Not Applicable	Not Applicable	Not Applicable	Not Applicable	Not Applicable	Not Applicable	Not Applicable	No	Not Applicable	Not Applicable	Not Applicable	Primary School and above	Never Been to School	Others
27	15	1	Hindu	Primary Level	Student	Single	0	Parents	Nuclear	Male	Never been to school	More than or equal to Rs. 15000	No	Not Applicable	Not Applicable	Not Applicable	Not Pregnant	Not Applicable	Not Applicable	Not Applicable	Not Applicable	Not Applicable	NA	Not Applicable	Not Applicable	Not Applicable	Not Applicable	Not Applicable	Not Applicable	Not Applicable	No	Not Applicable	Not Applicable	Not Applicable	Primary School and above	Never Been to School	Others
28	15	1	Christian	Primary Level	Farmer	Married	15	Husband's parents	Joint Family	Male	Never been to school	Less than Rs. 15000	Yes	<15 years	No	Not feasible	Not Pregnant	Not Applicable	Not Applicable	Not Applicable	Not Applicable	Not Applicable	NA	Not Applicable	Not Applicable	Not Applicable	Not Applicable	Not Applicable	Not Applicable	Not Applicable	No	Not Applicable	Not Applicable	Not Applicable	Primary School and above	Never Been to School	Others
29	20	1	Hindu	Primary Level	Housewife	Married	19	Husband's parents	Joint Family	Male	Never been to school	Less than Rs. 15000	Yes	>18 years	No	Not feasible	Not Pregnant	Not Applicable	Not Applicable	Not Applicable	Not Applicable	Not Applicable	NA	Not Applicable	Not Applicable	Not Applicable	Not Applicable	Not Applicable	Not Applicable	Not Applicable	Yes	Miscarriage or Still Birth or IUFD	No	No	Primary School and above	Never Been to School	Housewife
30	18	1	Christian	Primary Level	Farmer	Married	18	Husband's parents	Joint Family	Male	Never been to school	Less than Rs. 15000	Yes	>18 years	No	Not feasible	Pregnant	Amenorrhea	13-28 Weeks	Wanted	Happy	Twice	No	No	Yes	No	No	No	No	No	No	Not Applicable	Not Applicable	Not Applicable	Primary School and above	Never Been to School	Others
31	20	1	Hindu	Primary Level	Farmer	Married	18	Husband's parents	Joint Family	Male	Never been to school	Less than Rs. 15000	Yes	15-18 years	No	Not feasible	Not Pregnant	Not Applicable	Not Applicable	Not Applicable	Not Applicable	Not Applicable	NA	Not Applicable	Not Applicable	Not Applicable	Not Applicable	Not Applicable	Not Applicable	Not Applicable	Yes	Live Birth	No	Yes	Primary School and above	Never Been to School	Others
32	17	1	Hindu	Primary Level	Laborer	Single	0	Parents	Nuclear	Male	Never been to school	More than or equal to Rs. 15000	No	Not Applicable	Not Applicable	Not Applicable	Not Pregnant	Not Applicable	Not Applicable	Not Applicable	Not Applicable	Not Applicable	NA	Not Applicable	Not Applicable	Not Applicable	Not Applicable	Not Applicable	Not Applicable	Not Applicable	No	Not Applicable	Not Applicable	Not Applicable	Primary School and above	Never Been to School	Others
33	18	1	Hindu	Primary Level	Laborer	Single	0	Parents	Nuclear	Male	Never been to school	Less than Rs. 15000	No	Not Applicable	Not Applicable	Not Applicable	Not Pregnant	Not Applicable	Not Applicable	Not Applicable	Not Applicable	Not Applicable	NA	Not Applicable	Not Applicable	Not Applicable	Not Applicable	Not Applicable	Not Applicable	Not Applicable	No	Not Applicable	Not Applicable	Not Applicable	Primary School and above	Never Been to School	Others
34	16	1	Hindu	Primary Level	Student	Single	0	Parents	Nuclear	Female	Never been to school	More than or equal to Rs. 15000	No	Not Applicable	Not Applicable	Not Applicable	Not Pregnant	Not Applicable	Not Applicable	Not Applicable	Not Applicable	Not Applicable	NA	Not Applicable	Not Applicable	Not Applicable	Not Applicable	Not Applicable	Not Applicable	Not Applicable	No	Not Applicable	Not Applicable	Not Applicable	Primary School and above	Never Been to School	Others
35	15	1	Hindu	Primary Level	Student	Single	0	Parents	Joint Family	Male	Never been to school	Less than Rs. 15000	No	Not Applicable	Not Applicable	Not Applicable	Not Pregnant	Not Applicable	Not Applicable	Not Applicable	Not Applicable	Not Applicable	NA	Not Applicable	Not Applicable	Not Applicable	Not Applicable	Not Applicable	Not Applicable	Not Applicable	No	Not Applicable	Not Applicable	Not Applicable	Primary School and above	Never Been to School	Others
36	16	1	Hindu	Never been to school	Farmer	Single	0	Parents	Joint Family	Male	Primary Level	Less than Rs. 15000	No	Not Applicable	Not Applicable	Not Applicable	Not Pregnant	Not Applicable	Not Applicable	Not Applicable	Not Applicable	Not Applicable	NA	Not Applicable	Not Applicable	Not Applicable	Not Applicable	Not Applicable	Not Applicable	Not Applicable	No	Not Applicable	Not Applicable	Not Applicable	Never Been to School	Primary School and above	Others
37	19	1	Hindu	SEE pass	Student	Single	0	Parents	Nuclear	Male	Primary Level	More than or equal to Rs. 15000	No	Not Applicable	Not Applicable	Not Applicable	Not Pregnant	Not Applicable	Not Applicable	Not Applicable	Not Applicable	Not Applicable	NA	Not Applicable	Not Applicable	Not Applicable	Not Applicable	Not Applicable	Not Applicable	Not Applicable	No	Not Applicable	Not Applicable	Not Applicable	Primary School and above	Primary School and above	Others
38	20	1	Hindu	Never been to school	Farmer	Single	0	Parents	Nuclear	Male	Never been to school	Less than Rs. 15000	No	Not Applicable	Not Applicable	Not Applicable	Not Pregnant	Not Applicable	Not Applicable	Not Applicable	Not Applicable	Not Applicable	NA	Not Applicable	Not Applicable	Not Applicable	Not Applicable	Not Applicable	Not Applicable	Not Applicable	No	Not Applicable	Not Applicable	Not Applicable	Never Been to School	Never Been to School	Others
39	20	1	Hindu	Primary Level	Laborer	Married	18	Husband	Joint Family	Male	Never been to school	Less than Rs. 15000	Yes	15-18 years	Yes	Not Applicable	Not Pregnant	Not Applicable	Not Applicable	Not Applicable	Not Applicable	Not Applicable	NA	Not Applicable	Not Applicable	Not Applicable	Not Applicable	Not Applicable	Not Applicable	Not Applicable	Yes	Live Birth	No	No	Primary School and above	Never Been to School	Others
40	18	1	Hindu	Never been to school	Farmer	Married	16	Husband	Nuclear	Male	Primary Level	More than or equal to Rs. 15000	No	Not Applicable	Not Applicable	Not Applicable	Not Pregnant	Not Applicable	Not Applicable	Not Applicable	Not Applicable	Not Applicable	NA	Not Applicable	Not Applicable	Not Applicable	Not Applicable	Not Applicable	Not Applicable	Not Applicable	Yes	Miscarriage or Still Birth or IUFD	Yes	No	Never Been to School	Primary School and above	Others
41	15	1	Hindu	Primary Level	Student	Single	0	Parents	Joint Family	Female	Never been to school	Less than Rs. 15000	No	Not Applicable	Not Applicable	Not Applicable	Not Pregnant	Not Applicable	Not Applicable	Not Applicable	Not Applicable	Not Applicable	NA	Not Applicable	Not Applicable	Not Applicable	Not Applicable	Not Applicable	Not Applicable	Not Applicable	No	Not Applicable	Not Applicable	Not Applicable	Primary School and above	Never Been to School	Others
42	16	1	Hindu	Never been to school	Housewife	Married	15	Husband	Joint Family	Male	Never been to school	Less than Rs. 15000	Yes	<15 years	No	Lack of awareness	Not Pregnant	Not Applicable	Not Applicable	Not Applicable	Not Applicable	Not Applicable	NA	Not Applicable	Not Applicable	Not Applicable	Not Applicable	Not Applicable	Not Applicable	Not Applicable	No	Not Applicable	Not Applicable	Not Applicable	Never Been to School	Never Been to School	Housewife
43	16	1	Hindu	Primary Level	Laborer	Single	0	Parents	Nuclear	Male	Primary Level	More than or equal to Rs. 15000	No	Not Applicable	Not Applicable	Not Applicable	Not Pregnant	Not Applicable	Not Applicable	Not Applicable	Not Applicable	Not Applicable	NA	Not Applicable	Not Applicable	Not Applicable	Not Applicable	Not Applicable	Not Applicable	Not Applicable	No	Not Applicable	Not Applicable	Not Applicable	Primary School and above	Primary School and above	Others
44	19	1	Christian	Never been to school	Farmer	Married	16	Husband	Joint Family	Female	Primary Level	More than or equal to Rs. 15000	Yes	15-18 years	Yes	Not Applicable	Not Pregnant	Not Applicable	Not Applicable	Not Applicable	Not Applicable	Not Applicable	NA	Not Applicable	Not Applicable	Not Applicable	Not Applicable	Not Applicable	Not Applicable	Not Applicable	Yes	Live Birth	No	No	Never Been to School	Primary School and above	Others
45	20	1	Hindu	Primary Level	Laborer	Single	0	Parents	Nuclear	Male	Primary Level	More than or equal to Rs. 15000	No	Not Applicable	Not Applicable	Not Applicable	Not Pregnant	Not Applicable	Not Applicable	Not Applicable	Not Applicable	Not Applicable	NA	Not Applicable	Not Applicable	Not Applicable	Not Applicable	Not Applicable	Not Applicable	Not Applicable	No	Not Applicable	Not Applicable	Not Applicable	Primary School and above	Primary School and above	Others
46	19	1	Christian	Never been to school	Housewife	Married	18	Husband	Joint Family	Female	Never been to school	Less than Rs. 15000	Yes	15-18 years	No	Wanting Preganancy	Pregnant	Health Checkup	Upto 13 Weeks	Wanted	Happy	Once	No	No	Yes	No	Yes	Not Applicable	Not Applicable	No	No	Not Applicable	Not Applicable	Not Applicable	Never Been to School	Never Been to School	Housewife
47	18	1	Hindu	Primary Level	Student	Single	0	Parents	Nuclear	Male	Primary Level	More than or equal to Rs. 15000	No	Not Applicable	Not Applicable	Not Applicable	Not Pregnant	Not Applicable	Not Applicable	Not Applicable	Not Applicable	Not Applicable	NA	Not Applicable	Not Applicable	Not Applicable	Not Applicable	Not Applicable	Not Applicable	Not Applicable	No	Not Applicable	Not Applicable	Not Applicable	Primary School and above	Primary School and above	Others
48	15	1	Hindu	Primary Level	Laborer	Single	0	Parents	Nuclear	Male	Primary Level	Less than Rs. 15000	No	Not Applicable	Not Applicable	Not Applicable	Not Pregnant	Not Applicable	Not Applicable	Not Applicable	Not Applicable	Not Applicable	NA	Not Applicable	Not Applicable	Not Applicable	Not Applicable	Not Applicable	Not Applicable	Not Applicable	No	Not Applicable	Not Applicable	Not Applicable	Primary School and above	Primary School and above	Others
49	17	1	Hindu	Never been to school	Farmer	Married	15	Husband	Joint Family	Male	Primary Level	More than or equal to Rs. 15000	Yes	<15 years	No	Not feasible	Not Pregnant	Not Applicable	Not Applicable	Not Applicable	Not Applicable	Not Applicable	NA	Not Applicable	Not Applicable	Not Applicable	Not Applicable	Not Applicable	Not Applicable	Not Applicable	No	Not Applicable	Not Applicable	Not Applicable	Never Been to School	Primary School and above	Others
50	16	1	Hindu	Never been to school	Farmer	Single	0	Parents	Joint Family	Female	Never been to school	Less than Rs. 15000	No	Not Applicable	Not Applicable	Not Applicable	Not Pregnant	Not Applicable	Not Applicable	Not Applicable	Not Applicable	Not Applicable	NA	Not Applicable	Not Applicable	Not Applicable	Not Applicable	Not Applicable	Not Applicable	Not Applicable	No	Not Applicable	Not Applicable	Not Applicable	Never Been to School	Never Been to School	Others
51	19	1	Hindu	Never been to school	Farmer	Married	16	Husband	Joint Family	Female	Never been to school	Less than Rs. 15000	Yes	<15 years	No	Not feasible	Not Pregnant	Not Applicable	Not Applicable	Not Applicable	Not Applicable	Not Applicable	NA	Not Applicable	Not Applicable	Not Applicable	Not Applicable	Not Applicable	Not Applicable	Not Applicable	Yes	Live Birth	No	No	Never Been to School	Never Been to School	Others
52	18	1	Hindu	Never been to school	Farmer	Single	0	Parents	Joint Family	Male	Primary Level	More than or equal to Rs. 15000	No	Not Applicable	Not Applicable	Not Applicable	Not Pregnant	Not Applicable	Not Applicable	Not Applicable	Not Applicable	Not Applicable	NA	Not Applicable	Not Applicable	Not Applicable	Not Applicable	Not Applicable	Not Applicable	Not Applicable	No	Not Applicable	Not Applicable	Not Applicable	Never Been to School	Primary School and above	Others
53	19	1	Hindu	Never been to school	Housewife	Married	18	Husband	Joint Family	Female	Never been to school	Less than Rs. 15000	Yes	15-18 years	No	Wanting Preganancy	Not Pregnant	Not Applicable	Not Applicable	Not Applicable	Not Applicable	Not Applicable	NA	Not Applicable	Not Applicable	Not Applicable	Not Applicable	Not Applicable	Not Applicable	Not Applicable	No	Not Applicable	Not Applicable	Not Applicable	Never Been to School	Never Been to School	Housewife
54	20	1	Hindu	Primary Level	Laborer	Married	18	Husband	Nuclear	Male	Primary Level	More than or equal to Rs. 15000	No	15-18 years	No	Not feasible	Not Pregnant	Not Applicable	Not Applicable	Not Applicable	Not Applicable	Not Applicable	NA	Not Applicable	Not Applicable	Not Applicable	Not Applicable	Not Applicable	Not Applicable	Not Applicable	Yes	Live Birth	No	Yes	Primary School and above	Primary School and above	Others
55	15	1	Christian	Primary Level	Student	Single	0	Parents	Nuclear	Male	Primary Level	More than or equal to Rs. 15000	No	Not Applicable	Not Applicable	Not Applicable	Not Pregnant	Not Applicable	Not Applicable	Not Applicable	Not Applicable	Not Applicable	NA	Not Applicable	Not Applicable	Not Applicable	Not Applicable	Not Applicable	Not Applicable	Not Applicable	No	Not Applicable	Not Applicable	Not Applicable	Primary School and above	Primary School and above	Others
56	16	1	Hindu	Primary Level	Farmer	Single	0	Parents	Nuclear	Male	Primary Level	More than or equal to Rs. 15000	No	Not Applicable	Not Applicable	Not Applicable	Not Pregnant	Not Applicable	Not Applicable	Not Applicable	Not Applicable	Not Applicable	NA	Not Applicable	Not Applicable	Not Applicable	Not Applicable	Not Applicable	Not Applicable	Not Applicable	No	Not Applicable	Not Applicable	Not Applicable	Primary School and above	Primary School and above	Others
57	15	1	Hindu	Primary Level	Farmer	Single	0	Parents	Nuclear	Female	Never been to school	More than or equal to Rs. 15000	No	Not Applicable	Not Applicable	Not Applicable	Not Pregnant	Not Applicable	Not Applicable	Not Applicable	Not Applicable	Not Applicable	NA	Not Applicable	Not Applicable	Not Applicable	Not Applicable	Not Applicable	Not Applicable	Not Applicable	No	Not Applicable	Not Applicable	Not Applicable	Primary School and above	Never Been to School	Others
58	19	1	Hindu	Primary Level	Housewife	Married	16	Husband	Nuclear	Male	Primary Level	More than or equal to Rs. 15000	Yes	15-18 years	Yes	Not Applicable	Not Pregnant	Not Applicable	Not Applicable	Not Applicable	Not Applicable	Not Applicable	NA	Not Applicable	Not Applicable	Not Applicable	Not Applicable	Not Applicable	Not Applicable	Not Applicable	Yes	Live Birth	No	No	Primary School and above	Primary School and above	Housewife
59	19	1	Hindu	Never been to school	Housewife	Married	15	Husband	Joint Family	Female	Never been to school	More than or equal to Rs. 15000	Yes	<15 years	No	Not feasible	Not Pregnant	Not Applicable	Not Applicable	Not Applicable	Not Applicable	Not Applicable	NA	Not Applicable	Not Applicable	Not Applicable	Not Applicable	Not Applicable	Not Applicable	Not Applicable	Yes	Miscarriage or Still Birth or IUFD	No	No	Never Been to School	Never Been to School	Housewife
60	16	1	Hindu	Primary Level	Farmer	Single	0	Parents	Nuclear	Male	Primary Level	More than or equal to Rs. 15000	No	Not Applicable	Not Applicable	Not Applicable	Not Pregnant	Not Applicable	Not Applicable	Not Applicable	Not Applicable	Not Applicable	NA	Not Applicable	Not Applicable	Not Applicable	Not Applicable	Not Applicable	Not Applicable	Not Applicable	No	Not Applicable	Not Applicable	Not Applicable	Primary School and above	Primary School and above	Others
61	15	1	Hindu	Primary Level	Student	Single	0	Parents	Nuclear	Male	Primary Level	More than or equal to Rs. 15000	No	Not Applicable	Not Applicable	Not Applicable	Not Pregnant	Not Applicable	Not Applicable	Not Applicable	Not Applicable	Not Applicable	NA	Not Applicable	Not Applicable	Not Applicable	Not Applicable	Not Applicable	Not Applicable	Not Applicable	No	Not Applicable	Not Applicable	Not Applicable	Primary School and above	Primary School and above	Others
62	17	1	Hindu	Primary Level	Housewife	Married	17	Husband	Joint Family	Female	Never been to school	More than or equal to Rs. 15000	Yes	15-18 years	No	Wanting Preganancy	Not Pregnant	Not Applicable	Not Applicable	Not Applicable	Not Applicable	Not Applicable	NA	Not Applicable	Not Applicable	Not Applicable	Not Applicable	Not Applicable	Not Applicable	Not Applicable	No	Not Applicable	Not Applicable	Not Applicable	Primary School and above	Never Been to School	Housewife
63	19	1	Hindu	Never been to school	Housewife	Married	18	Husband	Joint Family	Female	Never been to school	Less than Rs. 15000	Yes	15-18 years	No	Lack of awareness	Not Pregnant	Not Applicable	Not Applicable	Not Applicable	Not Applicable	Not Applicable	NA	Not Applicable	Not Applicable	Not Applicable	Not Applicable	Not Applicable	Not Applicable	Not Applicable	No	Not Applicable	Not Applicable	Not Applicable	Never Been to School	Never Been to School	Housewife
64	18	1	Hindu	Primary Level	Farmer	Single	0	Parents	Joint Family	Male	Primary Level	More than or equal to Rs. 15000	No	Not Applicable	Not Applicable	Not Applicable	Not Pregnant	Not Applicable	Not Applicable	Not Applicable	Not Applicable	Not Applicable	NA	Not Applicable	Not Applicable	Not Applicable	Not Applicable	Not Applicable	Not Applicable	Not Applicable	No	Not Applicable	Not Applicable	Not Applicable	Primary School and above	Primary School and above	Others
65	20	1	Hindu	Primary Level	Housewife	Married	16	Husband	Nuclear	Male	Primary Level	More than or equal to Rs. 15000	Yes	15-18 years	Yes	Not Applicable	Pregnant	Health Checkup	13-28 Weeks	Wanted	Happy	Twice	Yes	Yes	Yes	Yes	Yes	Yes	Yes	No	Yes	Live Birth	No	No	Primary School and above	Primary School and above	Housewife
66	18	1	Hindu	Primary Level	Laborer	Married	15	Husband	Joint Family	Male	Never been to school	More than or equal to Rs. 15000	Yes	<15 years	No	Wanting Preganancy	Pregnant	Amenorrhea	More than 28 weeks	Wanted	Happy	Never	No	No	No	No	No	No	No	Yes	No	Not Applicable	Not Applicable	Not Applicable	Primary School and above	Never Been to School	Others
67	15	1	Hindu	Primary Level	Student	Single	0	Parents	Nuclear	Male	Primary Level	More than or equal to Rs. 15000	No	Not Applicable	Not Applicable	Not Applicable	Not Pregnant	Not Applicable	Not Applicable	Not Applicable	Not Applicable	Not Applicable	NA	Not Applicable	Not Applicable	Not Applicable	Not Applicable	Not Applicable	Not Applicable	Not Applicable	No	Not Applicable	Not Applicable	Not Applicable	Primary School and above	Primary School and above	Others
68	16	1	Christian	Never been to school	Farmer	Single	0	Parents	Joint Family	Female	Never been to school	Less than Rs. 15000	No	Not Applicable	Not Applicable	Not Applicable	Not Pregnant	Not Applicable	Not Applicable	Not Applicable	Not Applicable	Not Applicable	NA	Not Applicable	Not Applicable	Not Applicable	Not Applicable	Not Applicable	Not Applicable	Not Applicable	No	Not Applicable	Not Applicable	Not Applicable	Never Been to School	Never Been to School	Others
69	16	1	Christian	Primary Level	Student	Single	0	Parents	Nuclear	Male	Primary Level	More than or equal to Rs. 15000	No	Not Applicable	Not Applicable	Not Applicable	Not Pregnant	Not Applicable	Not Applicable	Not Applicable	Not Applicable	Not Applicable	NA	Not Applicable	Not Applicable	Not Applicable	Not Applicable	Not Applicable	Not Applicable	Not Applicable	No	Not Applicable	Not Applicable	Not Applicable	Primary School and above	Primary School and above	Others
70	20	1	Hindu	Primary Level	Laborer	Single	0	Parents	Nuclear	Male	Primary Level	More than or equal to Rs. 15000	No	Not Applicable	Not Applicable	Not Applicable	Not Pregnant	Not Applicable	Not Applicable	Not Applicable	Not Applicable	Not Applicable	NA	Not Applicable	Not Applicable	Not Applicable	Not Applicable	Not Applicable	Not Applicable	Not Applicable	No	Not Applicable	Not Applicable	Not Applicable	Primary School and above	Primary School and above	Others
71	18	1	Hindu	Primary Level	Laborer	Single	0	Parents	Nuclear	Male	Primary Level	More than or equal to Rs. 15000	No	Not Applicable	Not Applicable	Not Applicable	Not Pregnant	Not Applicable	Not Applicable	Not Applicable	Not Applicable	Not Applicable	NA	Not Applicable	Not Applicable	Not Applicable	Not Applicable	Not Applicable	Not Applicable	Not Applicable	No	Not Applicable	Not Applicable	Not Applicable	Primary School and above	Primary School and above	Others
72	20	1	Hindu	Never been to school	Farmer	Married	18	Husband	Nuclear	Female	Primary Level	Less than Rs. 15000	Yes	15-18 years	No	Not feasible	Not Pregnant	Not Applicable	Not Applicable	Not Applicable	Not Applicable	Not Applicable	NA	Not Applicable	Not Applicable	Not Applicable	Not Applicable	Not Applicable	Not Applicable	Not Applicable	Yes	Live Birth	No	No	Never Been to School	Primary School and above	Others
73	19	3	Hindu	Primary Level	Laborer	Married	18	Husband	Joint Family	Male	Primary Level	More than or equal to Rs. 15000	Yes	15-18 years	No	Wanting Preganancy	Not Pregnant	Not Applicable	Not Applicable	Not Applicable	Not Applicable	Not Applicable	NA	Not Applicable	Not Applicable	Not Applicable	Not Applicable	Not Applicable	Not Applicable	Not Applicable	No	Not Applicable	Not Applicable	Not Applicable	Primary School and above	Primary School and above	Others
74	16	3	Hindu	Primary Level	Student	Single	0	Parents	Nuclear	Male	Primary Level	More than or equal to Rs. 15000	No	Not Applicable	Not Applicable	Not Applicable	Not Pregnant	Not Applicable	Not Applicable	Not Applicable	Not Applicable	Not Applicable	NA	Not Applicable	Not Applicable	Not Applicable	Not Applicable	Not Applicable	Not Applicable	Not Applicable	No	Not Applicable	Not Applicable	Not Applicable	Primary School and above	Primary School and above	Others
75	15	3	Hindu	Primary Level	Student	Single	0	Parents	Nuclear	Female	Primary Level	More than or equal to Rs. 15000	No	Not Applicable	Not Applicable	Not Applicable	Not Pregnant	Not Applicable	Not Applicable	Not Applicable	Not Applicable	Not Applicable	NA	Not Applicable	Not Applicable	Not Applicable	Not Applicable	Not Applicable	Not Applicable	Not Applicable	No	Not Applicable	Not Applicable	Not Applicable	Primary School and above	Primary School and above	Others
76	17	3	Hindu	Never been to school	Farmer	Married	15	Husband	Joint Family	Female	Never been to school	Less than Rs. 15000	Yes	<15 years	No	Lack of awareness	Not Pregnant	Not Applicable	Not Applicable	Not Applicable	Not Applicable	Not Applicable	NA	Not Applicable	Not Applicable	Not Applicable	Not Applicable	Not Applicable	Not Applicable	Not Applicable	Yes	Live Birth	No	Yes	Never Been to School	Never Been to School	Others
77	19	3	Hindu	SEE pass	Student	Married	16	Husband	Nuclear	Male	Never been to school	More than or equal to Rs. 15000	No	15-18 years	Yes	Not Applicable	Not Pregnant	Not Applicable	Not Applicable	Not Applicable	Not Applicable	Not Applicable	NA	Not Applicable	Not Applicable	Not Applicable	Not Applicable	Not Applicable	Not Applicable	Not Applicable	Yes	Live Birth	No	No	Primary School and above	Never Been to School	Others
78	18	3	Hindu	Primary Level	Laborer	Single	0	Parents	Nuclear	Female	Never been to school	Less than Rs. 15000	No	Not Applicable	Not Applicable	Not Applicable	Not Pregnant	Not Applicable	Not Applicable	Not Applicable	Not Applicable	Not Applicable	NA	Not Applicable	Not Applicable	Not Applicable	Not Applicable	Not Applicable	Not Applicable	Not Applicable	No	Not Applicable	Not Applicable	Not Applicable	Primary School and above	Never Been to School	Others
79	18	3	Hindu	Never been to school	Housewife	Married	17	Husband	Joint Family	Female	Never been to school	Less than Rs. 15000	Yes	15-18 years	No	Wanting Preganancy	Pregnant	Health Checkup	Upto 13 Weeks	Wanted	Happy	Once	No	No	Yes	No	Yes	No	No	No	No	Not Applicable	Not Applicable	Not Applicable	Never Been to School	Never Been to School	Housewife
80	20	3	Christian	Primary Level	Laborer	Married	20	Husband	Nuclear	Female	Never been to school	Less than Rs. 15000	Yes	>18 years	No	Wanting Preganancy	Not Pregnant	Not Applicable	Not Applicable	Not Applicable	Not Applicable	Not Applicable	NA	Not Applicable	Not Applicable	Not Applicable	Not Applicable	Not Applicable	Not Applicable	Not Applicable	No	Not Applicable	Not Applicable	Not Applicable	Primary School and above	Never Been to School	Others
81	16	3	Hindu	Primary Level	Laborer	Single	0	Parents	Nuclear	Male	Primary Level	More than or equal to Rs. 15000	No	Not Applicable	Not Applicable	Not Applicable	Not Pregnant	Not Applicable	Not Applicable	Not Applicable	Not Applicable	Not Applicable	NA	Not Applicable	Not Applicable	Not Applicable	Not Applicable	Not Applicable	Not Applicable	Not Applicable	No	Not Applicable	Not Applicable	Not Applicable	Primary School and above	Primary School and above	Others
82	15	3	Hindu	Primary Level	Student	Single	0	Parents	Nuclear	Male	Primary Level	More than or equal to Rs. 15000	No	Not Applicable	Not Applicable	Not Applicable	Not Pregnant	Not Applicable	Not Applicable	Not Applicable	Not Applicable	Not Applicable	NA	Not Applicable	Not Applicable	Not Applicable	Not Applicable	Not Applicable	Not Applicable	Not Applicable	No	Not Applicable	Not Applicable	Not Applicable	Primary School and above	Primary School and above	Others
83	16	3	Hindu	Primary Level	Laborer	Single	0	Parents	Joint Family	Male	Primary Level	Less than Rs. 15000	No	Not Applicable	Not Applicable	Not Applicable	Not Pregnant	Not Applicable	Not Applicable	Not Applicable	Not Applicable	Not Applicable	NA	Not Applicable	Not Applicable	Not Applicable	Not Applicable	Not Applicable	Not Applicable	Not Applicable	No	Not Applicable	Not Applicable	Not Applicable	Primary School and above	Primary School and above	Others
84	18	3	Hindu	Primary Level	Laborer	Single	0	Parents	Nuclear	Male	Primary Level	More than or equal to Rs. 15000	No	Not Applicable	Not Applicable	Not Applicable	Not Pregnant	Not Applicable	Not Applicable	Not Applicable	Not Applicable	Not Applicable	NA	Not Applicable	Not Applicable	Not Applicable	Not Applicable	Not Applicable	Not Applicable	Not Applicable	No	Not Applicable	Not Applicable	Not Applicable	Primary School and above	Primary School and above	Others
85	19	3	Hindu	Never been to school	Farmer	Married	15	Husband	Joint Family	Female	Never been to school	Less than Rs. 15000	Yes	<15 years	No	Not feasible	Not Pregnant	Not Applicable	Not Applicable	Not Applicable	Not Applicable	Not Applicable	NA	Not Applicable	Not Applicable	Not Applicable	Not Applicable	Not Applicable	Not Applicable	Not Applicable	Yes	Miscarriage or Still Birth or IUFD	No	No	Never Been to School	Never Been to School	Others
86	20	3	Hindu	Never been to school	Housewife	Married	16	Husband	Joint Family	Female	Never been to school	Less than Rs. 15000	Yes	15-18 years	No	Lack of awareness	Not Pregnant	Not Applicable	Not Applicable	Not Applicable	Not Applicable	Not Applicable	NA	Not Applicable	Not Applicable	Not Applicable	Not Applicable	Not Applicable	Not Applicable	Not Applicable	Yes	Live Birth	No	No	Never Been to School	Never Been to School	Housewife
87	20	3	Hindu	Primary Level	Farmer	Married	18	Husband	Joint Family	Male	Never been to school	More than or equal to Rs. 15000	Yes	15-18 years	No	Not feasible	Not Pregnant	Not Applicable	Not Applicable	Not Applicable	Not Applicable	Not Applicable	NA	Not Applicable	Not Applicable	Not Applicable	Not Applicable	Not Applicable	Not Applicable	Not Applicable	Yes	Live Birth	No	No	Primary School and above	Never Been to School	Others
88	15	3	Hindu	Primary Level	Farmer	Single	0	Parents	Nuclear	Male	Primary Level	More than or equal to Rs. 15000	No	Not Applicable	Not Applicable	Not Applicable	Not Pregnant	Not Applicable	Not Applicable	Not Applicable	Not Applicable	Not Applicable	NA	Not Applicable	Not Applicable	Not Applicable	Not Applicable	Not Applicable	Not Applicable	Not Applicable	No	Not Applicable	Not Applicable	Not Applicable	Primary School and above	Primary School and above	Others
89	17	3	Hindu	Primary Level	Laborer	Single	0	Parents	Nuclear	Male	Primary Level	More than or equal to Rs. 15000	No	Not Applicable	Not Applicable	Not Applicable	Not Pregnant	Not Applicable	Not Applicable	Not Applicable	Not Applicable	Not Applicable	NA	Not Applicable	Not Applicable	Not Applicable	Not Applicable	Not Applicable	Not Applicable	Not Applicable	No	Not Applicable	Not Applicable	Not Applicable	Primary School and above	Primary School and above	Others
90	15	3	Hindu	Primary Level	Student	Single	0	Parents	Nuclear	Male	Primary Level	More than or equal to Rs. 15000	No	Not Applicable	Not Applicable	Not Applicable	Not Pregnant	Not Applicable	Not Applicable	Not Applicable	Not Applicable	Not Applicable	NA	Not Applicable	Not Applicable	Not Applicable	Not Applicable	Not Applicable	Not Applicable	Not Applicable	No	Not Applicable	Not Applicable	Not Applicable	Primary School and above	Primary School and above	Others
91	20	3	Hindu	Intermediate level	Student	Single	0	Parents	Nuclear	Male	Primary Level	More than or equal to Rs. 15000	No	Not Applicable	Not Applicable	Not Applicable	Not Pregnant	Not Applicable	Not Applicable	Not Applicable	Not Applicable	Not Applicable	NA	Not Applicable	Not Applicable	Not Applicable	Not Applicable	Not Applicable	Not Applicable	Not Applicable	No	Not Applicable	Not Applicable	Not Applicable	Primary School and above	Primary School and above	Others
92	19	3	Hindu	Primary Level	Farmer	Married	18	Husband	Joint Family	Female	Primary Level	More than or equal to Rs. 15000	Yes	15-18 years	No	Wanting Preganancy	Not Pregnant	Not Applicable	Not Applicable	Not Applicable	Not Applicable	Not Applicable	NA	Not Applicable	Not Applicable	Not Applicable	Not Applicable	Not Applicable	Not Applicable	Not Applicable	No	Not Applicable	Not Applicable	Not Applicable	Primary School and above	Primary School and above	Others
93	18	3	Hindu	Primary Level	Laborer	Single	0	Parents	Nuclear	Male	Primary Level	More than or equal to Rs. 15000	No	Not Applicable	Not Applicable	Not Applicable	Not Pregnant	Not Applicable	Not Applicable	Not Applicable	Not Applicable	Not Applicable	NA	Not Applicable	Not Applicable	Not Applicable	Not Applicable	Not Applicable	Not Applicable	Not Applicable	No	Not Applicable	Not Applicable	Not Applicable	Primary School and above	Primary School and above	Others
94	18	3	Christian	Primary Level	Farmer	Married	16	Parents	Joint Family	Female	Never been to school	Less than Rs. 15000	Yes	15-18 years	No	Divorce	Not Pregnant	Not Applicable	Not Applicable	Not Applicable	Not Applicable	Not Applicable	NA	Not Applicable	Not Applicable	Not Applicable	Not Applicable	Not Applicable	Not Applicable	Not Applicable	No	Not Applicable	Not Applicable	Not Applicable	Primary School and above	Never Been to School	Others
95	15	3	Hindu	Primary Level	Student	Single	0	Parents	Nuclear	Male	Primary Level	More than or equal to Rs. 15000	No	Not Applicable	Not Applicable	Not Applicable	Not Pregnant	Not Applicable	Not Applicable	Not Applicable	Not Applicable	Not Applicable	NA	Not Applicable	Not Applicable	Not Applicable	Not Applicable	Not Applicable	Not Applicable	Not Applicable	No	Not Applicable	Not Applicable	Not Applicable	Primary School and above	Primary School and above	Others
96	16	3	Hindu	Primary Level	Student	Single	0	Parents	Nuclear	Male	Primary Level	More than or equal to Rs. 15000	No	Not Applicable	Not Applicable	Not Applicable	Not Pregnant	Not Applicable	Not Applicable	Not Applicable	Not Applicable	Not Applicable	NA	Not Applicable	Not Applicable	Not Applicable	Not Applicable	Not Applicable	Not Applicable	Not Applicable	No	Not Applicable	Not Applicable	Not Applicable	Primary School and above	Primary School and above	Others
97	17	3	Hindu	Never been to school	Housewife	Married	15	Husband	Joint Family	Female	Never been to school	Less than Rs. 15000	Yes	<15 years	No	Not feasible	Pregnant	Amenorrhea	13-28 Weeks	Wanted	Happy	Once	Yes	No	No	No	No	No	No	Yes	No	Not Applicable	Not Applicable	Not Applicable	Never Been to School	Never Been to School	Housewife
98	20	3	Hindu	Primary Level	Laborer	Married	18	Husband	Nuclear	Female	Never been to school	Less than Rs. 15000	Yes	15-18 years	No	Not feasible	Not Pregnant	Not Applicable	Not Applicable	Not Applicable	Not Applicable	Not Applicable	NA	Not Applicable	Not Applicable	Not Applicable	Not Applicable	Not Applicable	Not Applicable	Not Applicable	Yes	Live Birth	No	No	Primary School and above	Never Been to School	Others
99	18	3	Hindu	Primary Level	Laborer	Married	16	Husband	Joint Family	Female	Never been to school	More than or equal to Rs. 15000	Yes	15-18 years	No	Wanting Preganancy	Not Pregnant	Not Applicable	Not Applicable	Not Applicable	Not Applicable	Not Applicable	NA	Not Applicable	Not Applicable	Not Applicable	Not Applicable	Not Applicable	Not Applicable	Not Applicable	No	Not Applicable	Not Applicable	Not Applicable	Primary School and above	Never Been to School	Others
100	19	3	Hindu	SEE pass	Private Job	Single	0	Parents	Nuclear	Male	Primary Level	More than or equal to Rs. 15000	No	Not Applicable	Not Applicable	Not Applicable	Not Pregnant	Not Applicable	Not Applicable	Not Applicable	Not Applicable	Not Applicable	NA	Not Applicable	Not Applicable	Not Applicable	Not Applicable	Not Applicable	Not Applicable	Not Applicable	No	Not Applicable	Not Applicable	Not Applicable	Primary School and above	Primary School and above	Others
101	19	3	Hindu	Primary Level	Housewife	Married	15	Husband	Joint Family	Female	Never been to school	Less than Rs. 15000	Yes	<15 years	Yes	Not Applicable	Not Pregnant	Not Applicable	Not Applicable	Not Applicable	Not Applicable	Not Applicable	NA	Not Applicable	Not Applicable	Not Applicable	Not Applicable	Not Applicable	Not Applicable	Not Applicable	Yes	Live Birth	No	Yes	Primary School and above	Never Been to School	Housewife
102	15	3	Hindu	Primary Level	Farmer	Single	0	Parents	Joint Family	Male	Never been to school	Less than Rs. 15000	No	Not Applicable	Not Applicable	Not Applicable	Not Pregnant	Not Applicable	Not Applicable	Not Applicable	Not Applicable	Not Applicable	NA	Not Applicable	Not Applicable	Not Applicable	Not Applicable	Not Applicable	Not Applicable	Not Applicable	No	Not Applicable	Not Applicable	Not Applicable	Primary School and above	Never Been to School	Others
103	16	3	Hindu	Primary Level	Student	Single	0	Parents	Nuclear	Male	Primary Level	More than or equal to Rs. 15000	No	Not Applicable	Not Applicable	Not Applicable	Not Pregnant	Not Applicable	Not Applicable	Not Applicable	Not Applicable	Not Applicable	NA	Not Applicable	Not Applicable	Not Applicable	Not Applicable	Not Applicable	Not Applicable	Not Applicable	No	Not Applicable	Not Applicable	Not Applicable	Primary School and above	Primary School and above	Others
104	16	3	Hindu	Primary Level	Student	Single	0	Parents	Nuclear	Male	Primary Level	More than or equal to Rs. 15000	No	Not Applicable	Not Applicable	Not Applicable	Not Pregnant	Not Applicable	Not Applicable	Not Applicable	Not Applicable	Not Applicable	NA	Not Applicable	Not Applicable	Not Applicable	Not Applicable	Not Applicable	Not Applicable	Not Applicable	No	Not Applicable	Not Applicable	Not Applicable	Primary School and above	Primary School and above	Others
105	19	3	Hindu	Primary Level	Laborer	Single	0	Parents	Nuclear	Male	Primary Level	More than or equal to Rs. 15000	No	Not Applicable	Not Applicable	Not Applicable	Not Pregnant	Not Applicable	Not Applicable	Not Applicable	Not Applicable	Not Applicable	NA	Not Applicable	Not Applicable	Not Applicable	Not Applicable	Not Applicable	Not Applicable	Not Applicable	No	Not Applicable	Not Applicable	Not Applicable	Primary School and above	Primary School and above	Others
106	19	3	Hindu	Never been to school	Housewife	Married	16	Husband	Joint Family	Female	Never been to school	Less than Rs. 15000	Yes	15-18 years	No	Not feasible	Not Pregnant	Not Applicable	Not Applicable	Not Applicable	Not Applicable	Not Applicable	NA	Not Applicable	Not Applicable	Not Applicable	Not Applicable	Not Applicable	Not Applicable	Not Applicable	Yes	Live Birth	No	No	Never Been to School	Never Been to School	Housewife
107	18	3	Hindu	Primary Level	Student	Single	0	Parents	Nuclear	Male	Primary Level	More than or equal to Rs. 15000	No	Not Applicable	Not Applicable	Not Applicable	Not Pregnant	Not Applicable	Not Applicable	Not Applicable	Not Applicable	Not Applicable	NA	Not Applicable	Not Applicable	Not Applicable	Not Applicable	Not Applicable	Not Applicable	Not Applicable	No	Not Applicable	Not Applicable	Not Applicable	Primary School and above	Primary School and above	Others
108	20	3	Christian	Primary Level	Farmer	Married	18	Husband	Joint Family	Female	Never been to school	Less than Rs. 15000	Yes	15-18 years	No	Not feasible	Not Pregnant	Not Applicable	Not Applicable	Not Applicable	Not Applicable	Not Applicable	NA	Not Applicable	Not Applicable	Not Applicable	Not Applicable	Not Applicable	Not Applicable	Not Applicable	Yes	Live Birth	No	No	Primary School and above	Never Been to School	Others
109	15	3	Hindu	Primary Level	Student	Single	0	Parents	Nuclear	Male	Primary Level	More than or equal to Rs. 15000	No	Not Applicable	Not Applicable	Not Applicable	Not Pregnant	Not Applicable	Not Applicable	Not Applicable	Not Applicable	Not Applicable	NA	Not Applicable	Not Applicable	Not Applicable	Not Applicable	Not Applicable	Not Applicable	Not Applicable	No	Not Applicable	Not Applicable	Not Applicable	Primary School and above	Primary School and above	Others
110	17	3	Hindu	Primary Level	Housewife	Married	15	Husband	Joint Family	Female	Never been to school	Less than Rs. 15000	Yes	<15 years	No	Not feasible	Not Pregnant	Not Applicable	Not Applicable	Not Applicable	Not Applicable	Not Applicable	NA	Not Applicable	Not Applicable	Not Applicable	Not Applicable	Not Applicable	Not Applicable	Not Applicable	Yes	Miscarriage or Still Birth or IUFD	Yes	No	Primary School and above	Never Been to School	Housewife
111	16	3	Hindu	Primary Level	Farmer	Single	0	Parents	Nuclear	Male	Primary Level	Less than Rs. 15000	No	Not Applicable	Not Applicable	Not Applicable	Not Pregnant	Not Applicable	Not Applicable	Not Applicable	Not Applicable	Not Applicable	NA	Not Applicable	Not Applicable	Not Applicable	Not Applicable	Not Applicable	Not Applicable	Not Applicable	No	Not Applicable	Not Applicable	Not Applicable	Primary School and above	Primary School and above	Others
112	19	3	Hindu	SEE pass	Student	Single	0	Parents	Joint Family	Male	Primary Level	More than or equal to Rs. 15000	No	Not Applicable	Not Applicable	Not Applicable	Not Pregnant	Not Applicable	Not Applicable	Not Applicable	Not Applicable	Not Applicable	NA	Not Applicable	Not Applicable	Not Applicable	Not Applicable	Not Applicable	Not Applicable	Not Applicable	No	Not Applicable	Not Applicable	Not Applicable	Primary School and above	Primary School and above	Others
113	20	3	Hindu	Intermediate level	Farmer	Married	20	Husband	Joint Family	Male	Primary Level	More than or equal to Rs. 15000	Yes	>18 years	No	Wanting Preganancy	Pregnant	Health Checkup	Upto 13 Weeks	Wanted	Happy	Once	No	No	Yes	No	Yes	No	No	No	No	Not Applicable	Not Applicable	Not Applicable	Primary School and above	Primary School and above	Others
114	18	3	Hindu	Primary Level	Laborer	Single	0	Parents	Nuclear	Male	Primary Level	More than or equal to Rs. 15000	No	Not Applicable	Not Applicable	Not Applicable	Not Pregnant	Not Applicable	Not Applicable	Not Applicable	Not Applicable	Not Applicable	NA	Not Applicable	Not Applicable	Not Applicable	Not Applicable	Not Applicable	Not Applicable	Not Applicable	No	Not Applicable	Not Applicable	Not Applicable	Primary School and above	Primary School and above	Others
115	18	3	Hindu	Never been to school	Farmer	Married	18	Husband	Nuclear	Male	Never been to school	More than or equal to Rs. 15000	Yes	15-18 years	No	Wanting Preganancy	Not Pregnant	Not Applicable	Not Applicable	Not Applicable	Not Applicable	Not Applicable	NA	Not Applicable	Not Applicable	Not Applicable	Not Applicable	Not Applicable	Not Applicable	Not Applicable	No	Not Applicable	Not Applicable	Not Applicable	Never Been to School	Never Been to School	Others
116	15	3	Hindu	Primary Level	Student	Single	0	Parents	Nuclear	Male	Primary Level	More than or equal to Rs. 15000	No	Not Applicable	Not Applicable	Not Applicable	Not Pregnant	Not Applicable	Not Applicable	Not Applicable	Not Applicable	Not Applicable	NA	Not Applicable	Not Applicable	Not Applicable	Not Applicable	Not Applicable	Not Applicable	Not Applicable	No	Not Applicable	Not Applicable	Not Applicable	Primary School and above	Primary School and above	Others
117	17	3	Hindu	Primary Level	Student	Single	0	Parents	Nuclear	Male	Primary Level	More than or equal to Rs. 15000	No	Not Applicable	Not Applicable	Not Applicable	Not Pregnant	Not Applicable	Not Applicable	Not Applicable	Not Applicable	Not Applicable	NA	Not Applicable	Not Applicable	Not Applicable	Not Applicable	Not Applicable	Not Applicable	Not Applicable	No	Not Applicable	Not Applicable	Not Applicable	Primary School and above	Primary School and above	Others
118	17	3	Hindu	Never been to school	Housewife	Married	16	Husband	Joint Family	Female	Never been to school	Less than Rs. 15000	Yes	15-18 years	No	Wanting Preganancy	Not Pregnant	Not Applicable	Not Applicable	Not Applicable	Not Applicable	Not Applicable	NA	Not Applicable	Not Applicable	Not Applicable	Not Applicable	Not Applicable	Not Applicable	Not Applicable	No	Not Applicable	Not Applicable	Not Applicable	Never Been to School	Never Been to School	Housewife
119	20	3	Hindu	Primary Level	Laborer	Married	19	Husband	Nuclear	Male	Never been to school	More than or equal to Rs. 15000	Yes	>18 years	No	Wanting Preganancy	Not Pregnant	Not Applicable	Not Applicable	Not Applicable	Not Applicable	Not Applicable	NA	Not Applicable	Not Applicable	Not Applicable	Not Applicable	Not Applicable	Not Applicable	Not Applicable	Yes	Live Birth	No	No	Primary School and above	Never Been to School	Others
120	19	3	Hindu	Primary Level	Housewife	Married	18	Husband	Nuclear	Male	Primary Level	More than or equal to Rs. 15000	Yes	15-18 years	Yes	Not Applicable	Not Pregnant	Not Applicable	Not Applicable	Not Applicable	Not Applicable	Not Applicable	NA	Not Applicable	Not Applicable	Not Applicable	Not Applicable	Not Applicable	Not Applicable	Not Applicable	No	Not Applicable	Not Applicable	Not Applicable	Primary School and above	Primary School and above	Housewife
121	18	3	Hindu	Primary Level	Laborer	Single	0	Parents	Joint Family	Male	Primary Level	More than or equal to Rs. 15000	No	Not Applicable	Not Applicable	Wanting Preganancy	Not Pregnant	Not Applicable	Not Applicable	Not Applicable	Not Applicable	Not Applicable	NA	Not Applicable	Not Applicable	Not Applicable	Not Applicable	Not Applicable	Not Applicable	Not Applicable	No	Not Applicable	Not Applicable	Not Applicable	Primary School and above	Primary School and above	Others
122	19	3	Hindu	Never been to school	Laborer	Married	17	Husband	Nuclear	Male	Never been to school	Less than Rs. 15000	Yes	15-18 years	Yes	Not Applicable	Not Pregnant	Not Applicable	Not Applicable	Not Applicable	Not Applicable	Not Applicable	NA	Not Applicable	Not Applicable	Not Applicable	Not Applicable	Not Applicable	Not Applicable	Not Applicable	Yes	Live Birth	No	Yes	Never Been to School	Never Been to School	Others
123	15	3	Hindu	Never been to school	Housewife	Married	15	Husband	Nuclear	Female	Never been to school	More than or equal to Rs. 15000	Yes	<15 years	No	Lack of awareness	Not Pregnant	Not Applicable	Not Applicable	Not Applicable	Not Applicable	Not Applicable	NA	Not Applicable	Not Applicable	Not Applicable	Not Applicable	Not Applicable	Not Applicable	Not Applicable	No	Not Applicable	Not Applicable	Not Applicable	Never Been to School	Never Been to School	Housewife
124	16	3	Hindu	Primary Level	Student	Single	0	Parents	Nuclear	Male	Never been to school	More than or equal to Rs. 15000	No	Not Applicable	Not Applicable	Not Applicable	Not Pregnant	Not Applicable	Not Applicable	Not Applicable	Not Applicable	Not Applicable	NA	Not Applicable	Not Applicable	Not Applicable	Not Applicable	Not Applicable	Not Applicable	Not Applicable	No	Not Applicable	Not Applicable	Not Applicable	Primary School and above	Never Been to School	Others
125	19	3	Hindu	Never been to school	Laborer	Married	17	Husband	Nuclear	Female	Never been to school	Less than Rs. 15000	Yes	15-18 years	No	Wanting Preganancy	Pregnant	Amenorrhea	Upto 13 Weeks	Wanted	Happy	Once	No	No	Yes	No	Yes	No	No	No	No	Not Applicable	Not Applicable	Not Applicable	Never Been to School	Never Been to School	Others
126	16	3	Hindu	Primary Level	Student	Single	0	Parents	Joint Family	Male	Primary Level	More than or equal to Rs. 15000	No	Not Applicable	Not Applicable	Not Applicable	Not Pregnant	Not Applicable	Not Applicable	Not Applicable	Not Applicable	Not Applicable	NA	Not Applicable	Not Applicable	Not Applicable	Not Applicable	Not Applicable	Not Applicable	Not Applicable	No	Not Applicable	Not Applicable	Not Applicable	Primary School and above	Primary School and above	Others
127	20	3	Hindu	Never been to school	Private Job	Married	18	Husband	Nuclear	Male	Primary Level	More than or equal to Rs. 15000	Yes	15-18 years	Yes	Not Applicable	Not Pregnant	Not Applicable	Not Applicable	Not Applicable	Not Applicable	Not Applicable	NA	Not Applicable	Not Applicable	Not Applicable	Not Applicable	Not Applicable	Not Applicable	Not Applicable	Yes	Live Birth	No	No	Never Been to School	Primary School and above	Others
128	18	3	Hindu	Primary Level	Farmer	Single	0	Parents	Joint Family	Male	Primary Level	More than or equal to Rs. 15000	No	Not Applicable	Not Applicable	Not Applicable	Not Pregnant	Not Applicable	Not Applicable	Not Applicable	Not Applicable	Not Applicable	NA	Not Applicable	Not Applicable	Not Applicable	Not Applicable	Not Applicable	Not Applicable	Not Applicable	No	Not Applicable	Not Applicable	Not Applicable	Primary School and above	Primary School and above	Others
129	16	3	Hindu	Never been to school	Housewife	Married	15	Husband	Nuclear	Male	Never been to school	More than or equal to Rs. 15000	Yes	<15 years	No	Wanting Preganancy	Not Pregnant	Not Applicable	Not Applicable	Not Applicable	Not Applicable	Not Applicable	NA	Not Applicable	Not Applicable	Not Applicable	Not Applicable	Not Applicable	Not Applicable	Not Applicable	No	Not Applicable	Not Applicable	Not Applicable	Never Been to School	Never Been to School	Housewife
130	18	3	Christian	Never been to school	Housewife	Married	16	Husband	Nuclear	Male	Never been to school	Less than Rs. 15000	Yes	15-18 years	No	Wanting Preganancy	Not Pregnant	Not Applicable	Not Applicable	Not Applicable	Not Applicable	Not Applicable	NA	Not Applicable	Not Applicable	Not Applicable	Not Applicable	Not Applicable	Not Applicable	Not Applicable	No	Not Applicable	Not Applicable	Not Applicable	Never Been to School	Never Been to School	Housewife
131	16	3	Christian	Primary Level	Laborer	Single	0	Parents	Nuclear	Male	Never been to school	More than or equal to Rs. 15000	No	Not Applicable	Not Applicable	Not Applicable	Not Pregnant	Not Applicable	Not Applicable	Not Applicable	Not Applicable	Not Applicable	NA	Not Applicable	Not Applicable	Not Applicable	Not Applicable	Not Applicable	Not Applicable	Not Applicable	No	Not Applicable	Not Applicable	Not Applicable	Primary School and above	Never Been to School	Others
132	17	3	Christian	Primary Level	Student	Single	0	Parents	Joint Family	Male	Primary Level	More than or equal to Rs. 15000	No	Not Applicable	Not Applicable	Not Applicable	Not Pregnant	Not Applicable	Not Applicable	Not Applicable	Not Applicable	Not Applicable	NA	Not Applicable	Not Applicable	Not Applicable	Not Applicable	Not Applicable	Not Applicable	Not Applicable	No	Not Applicable	Not Applicable	Not Applicable	Primary School and above	Primary School and above	Others
133	20	3	Hindu	Never been to school	Laborer	Married	18	Husband	Joint Family	Male	Primary Level	More than or equal to Rs. 15000	Yes	<15 years	No	Not feasible	Not Pregnant	Not Applicable	Not Applicable	Not Applicable	Not Applicable	Not Applicable	NA	Not Applicable	Not Applicable	Not Applicable	Not Applicable	Not Applicable	Not Applicable	Not Applicable	Yes	Live Birth	No	No	Never Been to School	Primary School and above	Others
134	19	3	Hindu	Primary Level	Housewife	Married	16	Husband	Nuclear	Male	Never been to school	Less than Rs. 15000	Yes	15-18 years	No	Wanting Preganancy	Not Pregnant	Not Applicable	Not Applicable	Not Applicable	Not Applicable	Not Applicable	NA	Not Applicable	Not Applicable	Not Applicable	Not Applicable	Not Applicable	Not Applicable	Not Applicable	Yes	Miscarriage or Still Birth or IUFD	No	No	Primary School and above	Never Been to School	Housewife
135	18	3	Christian	Primary Level	Housewife	Married	16	Parents	Nuclear	Male	Primary Level	More than or equal to Rs. 15000	Yes	>18 years	Not Applicable	Not Applicable	Not Pregnant	Not Applicable	Not Applicable	Not Applicable	Not Applicable	Not Applicable	NA	Not Applicable	Not Applicable	Not Applicable	Not Applicable	Not Applicable	Not Applicable	Not Applicable	No	Not Applicable	Not Applicable	Not Applicable	Primary School and above	Primary School and above	Housewife
136	19	3	Hindu	Primary Level	Laborer	Married	18	Husband	Joint Family	Female	Never been to school	Less than Rs. 15000	Yes	15-18 years	No	Wanting Preganancy	Pregnant	Amenorrhea	More than 28 weeks	Wanted	Happy	Thrice	Yes	Yes	Yes	No	Yes	Yes	No	No	No	Not Applicable	Not Applicable	Not Applicable	Primary School and above	Never Been to School	Others
137	15	3	Hindu	Primary Level	Student	Single	0	Parents	Joint Family	Male	Primary Level	More than or equal to Rs. 15000	No	Not Applicable	Not Applicable	Not Applicable	Not Pregnant	Not Applicable	Not Applicable	Not Applicable	Not Applicable	Not Applicable	NA	Not Applicable	Not Applicable	Not Applicable	Not Applicable	Not Applicable	Not Applicable	Not Applicable	No	Not Applicable	Not Applicable	Not Applicable	Primary School and above	Primary School and above	Others
138	16	3	Hindu	Never been to school	Housewife	Married	15	Husband	Nuclear	Male	Never been to school	Less than Rs. 15000	Yes	<15 years	No	Lack of awareness	Not Pregnant	Not Applicable	Not Applicable	Not Applicable	Not Applicable	Not Applicable	NA	Not Applicable	Not Applicable	Not Applicable	Not Applicable	Not Applicable	Not Applicable	Not Applicable	No	Not Applicable	Not Applicable	Not Applicable	Never Been to School	Never Been to School	Housewife
139	16	3	Hindu	Primary Level	Farmer	Single	0	Parents	Nuclear	Male	Primary Level	More than or equal to Rs. 15000	No	Not Applicable	Not Applicable	Not Applicable	Not Pregnant	Not Applicable	Not Applicable	Not Applicable	Not Applicable	Not Applicable	NA	Not Applicable	Not Applicable	Not Applicable	Not Applicable	Not Applicable	Not Applicable	Not Applicable	No	Not Applicable	Not Applicable	Not Applicable	Primary School and above	Primary School and above	Others
140	18	3	Hindu	SEE pass	Student	Single	0	Parents	Joint Family	Male	Primary Level	More than or equal to Rs. 15000	No	Not Applicable	Not Applicable	Not Applicable	Not Pregnant	Not Applicable	Not Applicable	Not Applicable	Not Applicable	Not Applicable	NA	Not Applicable	Not Applicable	Not Applicable	Not Applicable	Not Applicable	Not Applicable	Not Applicable	No	Not Applicable	Not Applicable	Not Applicable	Primary School and above	Primary School and above	Others
141	20	3	Christian	Primary Level	Farmer	Married	16	Husband	Nuclear	Male	Never been to school	More than or equal to Rs. 15000	Yes	15-18 years	Yes	Not Applicable	Not Pregnant	Not Applicable	Not Applicable	Not Applicable	Not Applicable	Not Applicable	NA	Not Applicable	Not Applicable	Not Applicable	Not Applicable	Not Applicable	Not Applicable	Not Applicable	Yes	Live Birth	No	No	Primary School and above	Never Been to School	Others
142	18	3	Hindu	Primary Level	Laborer	Single	0	Parents	Nuclear	Male	Primary Level	Less than Rs. 15000	No	Not Applicable	Not Applicable	Not Applicable	Not Pregnant	Not Applicable	Not Applicable	Not Applicable	Not Applicable	Not Applicable	NA	Not Applicable	Not Applicable	Not Applicable	Not Applicable	Not Applicable	Not Applicable	Not Applicable	No	Not Applicable	Not Applicable	Not Applicable	Primary School and above	Primary School and above	Others
143	16	3	Hindu	Primary Level	Farmer	Single	0	Parents	Nuclear	Male	Never been to school	Less than Rs. 15000	No	Not Applicable	Not Applicable	Not Applicable	Not Pregnant	Not Applicable	Not Applicable	Not Applicable	Not Applicable	Not Applicable	NA	Not Applicable	Not Applicable	Not Applicable	Not Applicable	Not Applicable	Not Applicable	Not Applicable	No	Not Applicable	Not Applicable	Not Applicable	Primary School and above	Never Been to School	Others
144	19	3	Hindu	Never been to school	Housewife	Married	18	Husband	Joint Family	Male	Never been to school	Less than Rs. 15000	Yes	15-18 years	No	Not feasible	Pregnant	Amenorrhea	13-28 Weeks	Wanted	Happy	Once	Yes	No	Yes	No	Yes	No	No	No	No	Not Applicable	Not Applicable	Not Applicable	Never Been to School	Never Been to School	Housewife
145	15	6	Hindu	Primary Level	Student	Single	0	Parents	Nuclear	Male	Primary Level	More than or equal to Rs. 15000	No	Not Applicable	Not Applicable	Not Applicable	Not Pregnant	Not Applicable	Not Applicable	Not Applicable	Not Applicable	Not Applicable	NA	Not Applicable	Not Applicable	Not Applicable	Not Applicable	Not Applicable	Not Applicable	Not Applicable	No	Not Applicable	Not Applicable	Not Applicable	Primary School and above	Primary School and above	Others
146	17	6	Hindu	Never been to school	Laborer	Married	14	Husband	Joint Family	Male	Never been to school	Less than Rs. 15000	Yes	15-18 years	No	Not feasible	Not Pregnant	Not Applicable	Not Applicable	Not Applicable	Not Applicable	Not Applicable	NA	Not Applicable	Not Applicable	Not Applicable	Not Applicable	Not Applicable	Not Applicable	Not Applicable	Yes	Live Birth	Yes	No	Never Been to School	Never Been to School	Others
147	16	6	Hindu	Primary Level	Laborer	Married	15	Husband	Joint Family	Female	Never been to school	Less than Rs. 15000	No	<15 years	No	Not feasible	Not Pregnant	Not Applicable	Not Applicable	Not Applicable	Not Applicable	Not Applicable	NA	Not Applicable	Not Applicable	Not Applicable	Not Applicable	Not Applicable	Not Applicable	Not Applicable	No	Not Applicable	Not Applicable	Not Applicable	Primary School and above	Never Been to School	Others
148	17	6	Hindu	Primary Level	Laborer	Single	0	Parents	Nuclear	Male	Never been to school	More than or equal to Rs. 15000	No	Not Applicable	Not Applicable	Not Applicable	Not Pregnant	Not Applicable	Not Applicable	Not Applicable	Not Applicable	Not Applicable	NA	Not Applicable	Not Applicable	Not Applicable	Not Applicable	Not Applicable	Not Applicable	Not Applicable	No	Not Applicable	Not Applicable	Not Applicable	Primary School and above	Never Been to School	Others
149	20	6	Hindu	Primary Level	Private Job	Married	18	Husband	Nuclear	Male	Primary Level	More than or equal to Rs. 15000	Yes	>18 years	No	Not feasible	Not Pregnant	Not Applicable	Not Applicable	Not Applicable	Not Applicable	Not Applicable	NA	Not Applicable	Not Applicable	Not Applicable	Not Applicable	Not Applicable	Not Applicable	Not Applicable	Yes	Live Birth	No	No	Primary School and above	Primary School and above	Others
150	18	6	Hindu	Primary Level	Farmer	Single	0	Parents	Nuclear	Male	Primary Level	More than or equal to Rs. 15000	No	Not Applicable	Not Applicable	Not Applicable	Not Pregnant	Not Applicable	Not Applicable	Not Applicable	Not Applicable	Not Applicable	NA	Not Applicable	Not Applicable	Not Applicable	Not Applicable	Not Applicable	Not Applicable	Not Applicable	No	Not Applicable	Not Applicable	Not Applicable	Primary School and above	Primary School and above	Others
151	18	6	Hindu	Never been to school	Housewife	Married	16	Husband	Joint Family	Female	Never been to school	More than or equal to Rs. 15000	Yes	15-18 years	No	Not feasible	Pregnant	Amenorrhea	13-28 Weeks	Wanted	Happy	Never	No	No	No	No	No	No	No	Yes	No	Not Applicable	Not Applicable	Not Applicable	Never Been to School	Never Been to School	Housewife
152	20	6	Hindu	Primary Level	Housewife	Married	19	Husband	Nuclear	Male	Never been to school	More than or equal to Rs. 15000	Yes	>18 years	No	Wanting Preganancy	Pregnant	Amenorrhea	13-28 Weeks	Wanted	Happy	Twice	Yes	Yes	Yes	No	Yes	Yes	No	No	No	Not Applicable	Not Applicable	Not Applicable	Primary School and above	Never Been to School	Housewife
153	15	6	Hindu	Never been to school	Housewife	Married	14	Husband	Joint Family	Female	Never been to school	Less than Rs. 15000	Yes	<15 years	No	Lack of awareness	Not Pregnant	Not Applicable	Not Applicable	Not Applicable	Not Applicable	Not Applicable	NA	Not Applicable	Not Applicable	Not Applicable	Not Applicable	Not Applicable	Not Applicable	Not Applicable	No	Not Applicable	Not Applicable	Not Applicable	Never Been to School	Never Been to School	Housewife
154	17	6	Hindu	Never been to school	Laborer	Married	15	Husband	Joint Family	Male	Never been to school	Less than Rs. 15000	Yes	15-18 years	No	Not feasible	Not Pregnant	Not Applicable	Not Applicable	Not Applicable	Not Applicable	Not Applicable	NA	Not Applicable	Not Applicable	Not Applicable	Not Applicable	Not Applicable	Not Applicable	Not Applicable	Yes	Miscarriage or Still Birth or IUFD	No	No	Never Been to School	Never Been to School	Others
155	15	6	Hindu	Primary Level	Farmer	Single	0	Parents	Nuclear	Female	Primary Level	More than or equal to Rs. 15000	No	Not Applicable	Not Applicable	Not Applicable	Not Pregnant	Not Applicable	Not Applicable	Not Applicable	Not Applicable	Not Applicable	NA	Not Applicable	Not Applicable	Not Applicable	Not Applicable	Not Applicable	Not Applicable	Not Applicable	No	Not Applicable	Not Applicable	Not Applicable	Primary School and above	Primary School and above	Others
156	19	6	Hindu	Primary Level	Farmer	Single	0	Parents	Nuclear	Male	Primary Level	More than or equal to Rs. 15000	No	Not Applicable	Not Applicable	Not Applicable	Not Pregnant	Not Applicable	Not Applicable	Not Applicable	Not Applicable	Not Applicable	NA	Not Applicable	Not Applicable	Not Applicable	Not Applicable	Not Applicable	Not Applicable	Not Applicable	No	Not Applicable	Not Applicable	Not Applicable	Primary School and above	Primary School and above	Others
157	18	6	Hindu	Never been to school	Farmer	Single	0	Parents	Nuclear	Male	Primary Level	More than or equal to Rs. 15000	No	Not Applicable	Not Applicable	Not Applicable	Not Pregnant	Not Applicable	Not Applicable	Not Applicable	Not Applicable	Not Applicable	NA	Not Applicable	Not Applicable	Not Applicable	Not Applicable	Not Applicable	Not Applicable	Not Applicable	No	Not Applicable	Not Applicable	Not Applicable	Never Been to School	Primary School and above	Others
158	20	6	Hindu	Primary Level	Laborer	Married	18	Husband	Joint Family	Male	Never been to school	More than or equal to Rs. 15000	No	15-18 years	No	Not feasible	Not Pregnant	Not Applicable	Not Applicable	Not Applicable	Not Applicable	Not Applicable	NA	Not Applicable	Not Applicable	Not Applicable	Not Applicable	Not Applicable	Not Applicable	Not Applicable	Yes	Live Birth	No	No	Primary School and above	Never Been to School	Others
159	20	6	Hindu	Never been to school	Housewife	Married	16	Husband	Joint Family	Female	Primary Level	Less than Rs. 15000	Yes	15-18 years	No	Lack of awareness	Not Pregnant	Not Applicable	Not Applicable	Not Applicable	Not Applicable	Not Applicable	NA	Not Applicable	Not Applicable	Not Applicable	Not Applicable	Not Applicable	Not Applicable	Not Applicable	Yes	Live Birth	No	No	Never Been to School	Primary School and above	Housewife
160	17	6	Christian	Primary Level	Farmer	Single	0	Parents	Nuclear	Male	Primary Level	More than or equal to Rs. 15000	No	Not Applicable	Not Applicable	Not Applicable	Not Pregnant	Not Applicable	Not Applicable	Not Applicable	Not Applicable	Not Applicable	NA	Not Applicable	Not Applicable	Not Applicable	Not Applicable	Not Applicable	Not Applicable	Not Applicable	No	Not Applicable	Not Applicable	Not Applicable	Primary School and above	Primary School and above	Others
161	15	6	Hindu	Primary Level	Student	Single	0	Parents	Nuclear	Male	Never been to school	More than or equal to Rs. 15000	No	Not Applicable	Not Applicable	Not Applicable	Not Pregnant	Not Applicable	Not Applicable	Not Applicable	Not Applicable	Not Applicable	NA	Not Applicable	Not Applicable	Not Applicable	Not Applicable	Not Applicable	Not Applicable	Not Applicable	No	Not Applicable	Not Applicable	Not Applicable	Primary School and above	Never Been to School	Others
162	16	6	Hindu	Primary Level	Laborer	Single	0	Parents	Nuclear	Male	Primary Level	More than or equal to Rs. 15000	No	Not Applicable	Not Applicable	Not Applicable	Not Pregnant	Not Applicable	Not Applicable	Not Applicable	Not Applicable	Not Applicable	NA	Not Applicable	Not Applicable	Not Applicable	Not Applicable	Not Applicable	Not Applicable	Not Applicable	No	Not Applicable	Not Applicable	Not Applicable	Primary School and above	Primary School and above	Others
163	18	6	Hindu	Primary Level	Laborer	Single	0	Parents	Nuclear	Male	Primary Level	More than or equal to Rs. 15000	No	Not Applicable	Not Applicable	Not Applicable	Not Pregnant	Not Applicable	Not Applicable	Not Applicable	Not Applicable	Not Applicable	NA	Not Applicable	Not Applicable	Not Applicable	Not Applicable	Not Applicable	Not Applicable	Not Applicable	No	Not Applicable	Not Applicable	Not Applicable	Primary School and above	Primary School and above	Others
164	20	6	Hindu	Primary Level	Housewife	Married	18	Husband	Joint Family	Female	Never been to school	Less than Rs. 15000	Yes	15-18 years	No	Wanting Preganancy	Pregnant	Amenorrhea	Upto 13 Weeks	Unwanted	Happy	Once	No	No	Yes	No	Yes	No	No	No	Yes	Live Birth	No	No	Primary School and above	Never Been to School	Housewife
165	19	6	Christian	Never been to school	Farmer	Married	15	Husband	Joint Family	Female	Never been to school	Less than Rs. 15000	No	<15 years	Yes	Not Applicable	Not Pregnant	Not Applicable	Not Applicable	Not Applicable	Not Applicable	Not Applicable	NA	Not Applicable	Not Applicable	Not Applicable	Not Applicable	Not Applicable	Not Applicable	Not Applicable	Yes	Live Birth	Yes	Yes	Never Been to School	Never Been to School	Others
166	18	6	Hindu	Primary Level	Laborer	Married	17	Husband	Joint Family	Male	Never been to school	Less than Rs. 15000	Yes	15-18 years	No	Wanting Preganancy	Not Pregnant	Not Applicable	Not Applicable	Not Applicable	Not Applicable	Not Applicable	NA	Not Applicable	Not Applicable	Not Applicable	Not Applicable	Not Applicable	Not Applicable	Not Applicable	No	Not Applicable	Not Applicable	Not Applicable	Primary School and above	Never Been to School	Others
167	15	6	Hindu	Primary Level	Farmer	Single	0	Parents	Nuclear	Male	Primary Level	More than or equal to Rs. 15000	No	Not Applicable	Not Applicable	Not Applicable	Not Pregnant	Not Applicable	Not Applicable	Not Applicable	Not Applicable	Not Applicable	NA	Not Applicable	Not Applicable	Not Applicable	Not Applicable	Not Applicable	Not Applicable	Not Applicable	No	Not Applicable	Not Applicable	Not Applicable	Primary School and above	Primary School and above	Others
168	16	6	Hindu	Never been to school	Housewife	Married	16	Husband	Joint Family	Male	Never been to school	More than or equal to Rs. 15000	No	15-18 years	No	Not feasible	Not Pregnant	Not Applicable	Not Applicable	Not Applicable	Not Applicable	Not Applicable	NA	Not Applicable	Not Applicable	Not Applicable	Not Applicable	Not Applicable	Not Applicable	Not Applicable	No	Not Applicable	Not Applicable	Not Applicable	Never Been to School	Never Been to School	Housewife
169	15	6	Hindu	Primary Level	Student	Single	0	Parents	Nuclear	Male	Primary Level	More than or equal to Rs. 15000	No	Not Applicable	Not Applicable	Not Applicable	Not Pregnant	Not Applicable	Not Applicable	Not Applicable	Not Applicable	Not Applicable	NA	Not Applicable	Not Applicable	Not Applicable	Not Applicable	Not Applicable	Not Applicable	Not Applicable	No	Not Applicable	Not Applicable	Not Applicable	Primary School and above	Primary School and above	Others
170	20	6	Hindu	Never been to school	Housewife	Married	20	Husband	Joint Family	Male	Never been to school	More than or equal to Rs. 15000	Yes	>18 years	No	Wanting Preganancy	Pregnant	Amenorrhea	Upto 13 Weeks	Wanted	Happy	Once	No	No	Yes	No	Yes	No	No	No	No	Not Applicable	Not Applicable	Not Applicable	Never Been to School	Never Been to School	Housewife
171	16	6	Christian	Never been to school	Laborer	Single	0	Parents	Nuclear	Male	Never been to school	More than or equal to Rs. 15000	No	Not Applicable	Not Applicable	Not Applicable	Not Pregnant	Not Applicable	Not Applicable	Not Applicable	Not Applicable	Not Applicable	NA	Not Applicable	Not Applicable	Not Applicable	Not Applicable	Not Applicable	Not Applicable	Not Applicable	No	Not Applicable	Not Applicable	Not Applicable	Never Been to School	Never Been to School	Others
172	16	6	Hindu	Never been to school	Farmer	Married	15	Husband	Nuclear	Male	Never been to school	More than or equal to Rs. 15000	No	15-18 years	No	Wanting Preganancy	Not Pregnant	Not Applicable	Not Applicable	Not Applicable	Not Applicable	Not Applicable	NA	Not Applicable	Not Applicable	Not Applicable	Not Applicable	Not Applicable	Not Applicable	Not Applicable	No	Not Applicable	Not Applicable	Not Applicable	Never Been to School	Never Been to School	Others
173	17	6	Hindu	Primary Level	Laborer	Married	16	Husband	Joint Family	Male	Never been to school	More than or equal to Rs. 15000	No	15-18 years	No	Not feasible	Not Pregnant	Not Applicable	Not Applicable	Not Applicable	Not Applicable	Not Applicable	NA	Not Applicable	Not Applicable	Not Applicable	Not Applicable	Not Applicable	Not Applicable	Not Applicable	Yes	Live Birth	No	No	Primary School and above	Never Been to School	Others
174	20	6	Christian	Primary Level	Laborer	Single	0	Parents	Nuclear	Male	Primary Level	More than or equal to Rs. 15000	No	Not Applicable	Not Applicable	Not Applicable	Not Pregnant	Not Applicable	Not Applicable	Not Applicable	Not Applicable	Not Applicable	NA	Not Applicable	Not Applicable	Not Applicable	Not Applicable	Not Applicable	Not Applicable	Not Applicable	No	Not Applicable	Not Applicable	Not Applicable	Primary School and above	Primary School and above	Others
175	18	6	Christian	Never been to school	Farmer	Single	0	Parents	Nuclear	Male	Never been to school	Less than Rs. 15000	No	Not Applicable	Not Applicable	Not Applicable	Not Pregnant	Not Applicable	Not Applicable	Not Applicable	Not Applicable	Not Applicable	NA	Not Applicable	Not Applicable	Not Applicable	Not Applicable	Not Applicable	Not Applicable	Not Applicable	No	Not Applicable	Not Applicable	Not Applicable	Never Been to School	Never Been to School	Others
176	19	6	Hindu	Primary Level	Housewife	Married	18	Husband	Joint Family	Female	Never been to school	Less than Rs. 15000	No	15-18 years	No	Wanting Preganancy	Not Pregnant	Not Applicable	Not Applicable	Not Applicable	Not Applicable	Not Applicable	NA	Not Applicable	Not Applicable	Not Applicable	Not Applicable	Not Applicable	Not Applicable	Not Applicable	No	Not Applicable	Not Applicable	Not Applicable	Primary School and above	Never Been to School	Housewife
177	18	6	Hindu	Primary Level	Laborer	Married	17	Husband	Nuclear	Female	Never been to school	Less than Rs. 15000	Yes	15-18 years	No	Not feasible	Not Pregnant	Not Applicable	Not Applicable	Not Applicable	Not Applicable	Not Applicable	NA	Not Applicable	Not Applicable	Not Applicable	Not Applicable	Not Applicable	Not Applicable	Not Applicable	Yes	Live Birth	No	Yes	Primary School and above	Never Been to School	Others
178	15	6	Hindu	Primary Level	Student	Single	0	Parents	Nuclear	Male	Primary Level	More than or equal to Rs. 15000	No	Not Applicable	Not Applicable	Not Applicable	Not Pregnant	Not Applicable	Not Applicable	Not Applicable	Not Applicable	Not Applicable	NA	Not Applicable	Not Applicable	Not Applicable	Not Applicable	Not Applicable	Not Applicable	Not Applicable	No	Not Applicable	Not Applicable	Not Applicable	Primary School and above	Primary School and above	Others
179	16	6	Hindu	Primary Level	Housewife	Married	14	Husband	Nuclear	Male	Never been to school	Less than Rs. 15000	Yes	<15 years	No	Not feasible	Not Pregnant	Not Applicable	Not Applicable	Not Applicable	Not Applicable	Not Applicable	NA	Not Applicable	Not Applicable	Not Applicable	Not Applicable	Not Applicable	Not Applicable	Not Applicable	Yes	Miscarriage or Still Birth or IUFD	No	No	Primary School and above	Never Been to School	Housewife
180	15	6	Hindu	Primary Level	Farmer	Single	0	Parents	Nuclear	Male	Primary Level	More than or equal to Rs. 15000	No	Not Applicable	Not Applicable	Not Applicable	Not Pregnant	Not Applicable	Not Applicable	Not Applicable	Not Applicable	Not Applicable	NA	Not Applicable	Not Applicable	Not Applicable	Not Applicable	Not Applicable	Not Applicable	Not Applicable	No	Not Applicable	Not Applicable	Not Applicable	Primary School and above	Primary School and above	Others
181	18	6	Hindu	Never been to school	Housewife	Married	15	Husband	Joint Family	Female	Never been to school	Less than Rs. 15000	Yes	<15 years	Yes	Not Applicable	Not Pregnant	Not Applicable	Not Applicable	Not Applicable	Not Applicable	Not Applicable	NA	Not Applicable	Not Applicable	Not Applicable	Not Applicable	Not Applicable	Not Applicable	Not Applicable	Yes	Live Birth	No	No	Never Been to School	Never Been to School	Housewife
182	19	6	Hindu	Never been to school	Farmer	Married	16	Husband	Nuclear	Male	Never been to school	Less than Rs. 15000	Yes	15-18 years	No	Not feasible	Not Pregnant	Not Applicable	Not Applicable	Not Applicable	Not Applicable	Not Applicable	NA	Not Applicable	Not Applicable	Not Applicable	Not Applicable	Not Applicable	Not Applicable	Not Applicable	Yes	Live Birth	No	No	Never Been to School	Never Been to School	Others
183	15	6	Hindu	Primary Level	Laborer	Single	0	Parents	Nuclear	Male	Primary Level	More than or equal to Rs. 15000	No	Not Applicable	Not Applicable	Not Applicable	Not Pregnant	Not Applicable	Not Applicable	Not Applicable	Not Applicable	Not Applicable	NA	Not Applicable	Not Applicable	Not Applicable	Not Applicable	Not Applicable	Not Applicable	Not Applicable	No	Not Applicable	Not Applicable	Not Applicable	Primary School and above	Primary School and above	Others
184	20	6	Hindu	Primary Level	Farmer	Single	0	Parents	Nuclear	Male	Never been to school	Less than Rs. 15000	No	Not Applicable	Not Applicable	Not Applicable	Not Pregnant	Not Applicable	Not Applicable	Not Applicable	Not Applicable	Not Applicable	NA	Not Applicable	Not Applicable	Not Applicable	Not Applicable	Not Applicable	Not Applicable	Not Applicable	No	Not Applicable	Not Applicable	Not Applicable	Primary School and above	Never Been to School	Others
185	17	6	Christian	Never been to school	Farmer	Single	0	Parents	Nuclear	Female	Primary Level	More than or equal to Rs. 15000	No	Not Applicable	Not Applicable	Not Applicable	Not Pregnant	Not Applicable	Not Applicable	Not Applicable	Not Applicable	Not Applicable	NA	Not Applicable	Not Applicable	Not Applicable	Not Applicable	Not Applicable	Not Applicable	Not Applicable	No	Not Applicable	Not Applicable	Not Applicable	Never Been to School	Primary School and above	Others
186	15	6	Hindu	Primary Level	Student	Single	0	Parents	Nuclear	Male	Primary Level	More than or equal to Rs. 15000	No	Not Applicable	Not Applicable	Not Applicable	Not Pregnant	Not Applicable	Not Applicable	Not Applicable	Not Applicable	Not Applicable	NA	Not Applicable	Not Applicable	Not Applicable	Not Applicable	Not Applicable	Not Applicable	Not Applicable	No	Not Applicable	Not Applicable	Not Applicable	Primary School and above	Primary School and above	Others
187	17	6	Hindu	Never been to school	Laborer	Married	15	Parents	Joint Family	Male	Never been to school	More than or equal to Rs. 15000	Yes	15-18 years	No	Divorce	Not Pregnant	Not Applicable	Not Applicable	Not Applicable	Not Applicable	Not Applicable	NA	Not Applicable	Not Applicable	Not Applicable	Not Applicable	Not Applicable	Not Applicable	Not Applicable	No	Not Applicable	Not Applicable	Not Applicable	Never Been to School	Never Been to School	Others
188	19	6	Hindu	Primary Level	Housewife	Married	18	Husband	Joint Family	Female	Never been to school	Less than Rs. 15000	Yes	15-18 years	No	Wanting Preganancy	Not Pregnant	Not Applicable	Not Applicable	Not Applicable	Not Applicable	Not Applicable	NA	Not Applicable	Not Applicable	Not Applicable	Not Applicable	Not Applicable	Not Applicable	Not Applicable	No	Not Applicable	Not Applicable	Not Applicable	Primary School and above	Never Been to School	Housewife
189	18	6	Hindu	Primary Level	Farmer	Married	16	Husband	Joint Family	Male	Primary Level	More than or equal to Rs. 15000	Yes	15-18 years	No	Lack of awareness	Pregnant	Health Checkup	More than 28 weeks	Wanted	Happy	Thrice	Yes	Yes	Yes	Yes	Yes	Yes	Yes	No	No	Not Applicable	Not Applicable	Not Applicable	Primary School and above	Primary School and above	Others
190	16	6	Hindu	Primary Level	Farmer	Single	0	Parents	Nuclear	Male	Primary Level	More than or equal to Rs. 15000	No	Not Applicable	Not Applicable	Not Applicable	Not Pregnant	Not Applicable	Not Applicable	Not Applicable	Not Applicable	Not Applicable	NA	Not Applicable	Not Applicable	Not Applicable	Not Applicable	Not Applicable	Not Applicable	Not Applicable	No	Not Applicable	Not Applicable	Not Applicable	Primary School and above	Primary School and above	Others
191	20	6	Hindu	Never been to school	Laborer	Married	19	Husband	Joint Family	Female	Never been to school	Less than Rs. 15000	No	>18 years	No	Wanting Preganancy	Not Pregnant	Not Applicable	Not Applicable	Not Applicable	Not Applicable	Not Applicable	NA	Not Applicable	Not Applicable	Not Applicable	Not Applicable	Not Applicable	Not Applicable	Not Applicable	No	Not Applicable	Not Applicable	Not Applicable	Never Been to School	Never Been to School	Others
192	20	6	Hindu	Primary Level	Laborer	Married	20	Husband	Joint Family	Male	Primary Level	More than or equal to Rs. 15000	Yes	>18 years	No	Wanting Preganancy	Not Pregnant	Not Applicable	Not Applicable	Not Applicable	Not Applicable	Not Applicable	NA	Not Applicable	Not Applicable	Not Applicable	Not Applicable	Not Applicable	Not Applicable	Not Applicable	No	Not Applicable	Not Applicable	Not Applicable	Primary School and above	Primary School and above	Others
193	15	6	Hindu	Primary Level	Student	Single	0	Parents	Nuclear	Male	Primary Level	More than or equal to Rs. 15000	No	Not Applicable	Not Applicable	Not Applicable	Not Pregnant	Not Applicable	Not Applicable	Not Applicable	Not Applicable	Not Applicable	NA	Not Applicable	Not Applicable	Not Applicable	Not Applicable	Not Applicable	Not Applicable	Not Applicable	No	Not Applicable	Not Applicable	Not Applicable	Primary School and above	Primary School and above	Others
194	16	6	Hindu	Primary Level	Farmer	Single	0	Parents	Joint Family	Female	Never been to school	Less than Rs. 15000	No	Not Applicable	Not Applicable	Not Applicable	Not Pregnant	Not Applicable	Not Applicable	Not Applicable	Not Applicable	Not Applicable	NA	Not Applicable	Not Applicable	Not Applicable	Not Applicable	Not Applicable	Not Applicable	Not Applicable	No	Not Applicable	Not Applicable	Not Applicable	Primary School and above	Never Been to School	Others
195	17	6	Hindu	Never been to school	Farmer	Single	0	Parents	Joint Family	Female	Never been to school	Less than Rs. 15000	No	Not Applicable	Not Applicable	Not Applicable	Not Pregnant	Not Applicable	Not Applicable	Not Applicable	Not Applicable	Not Applicable	NA	Not Applicable	Not Applicable	Not Applicable	Not Applicable	Not Applicable	Not Applicable	Not Applicable	No	Not Applicable	Not Applicable	Not Applicable	Never Been to School	Never Been to School	Others
196	20	6	Christian	Primary Level	Farmer	Single	0	Parents	Nuclear	Male	Primary Level	More than or equal to Rs. 15000	No	Not Applicable	Not Applicable	Not Applicable	Not Pregnant	Not Applicable	Not Applicable	Not Applicable	Not Applicable	Not Applicable	NA	Not Applicable	Not Applicable	Not Applicable	Not Applicable	Not Applicable	Not Applicable	Not Applicable	No	Not Applicable	Not Applicable	Not Applicable	Primary School and above	Primary School and above	Others
197	18	6	Christian	Never been to school	Housewife	Single	0	Husband	Joint Family	Female	Never been to school	More than or equal to Rs. 15000	No	15-18 years	No	Lack of awareness	Not Pregnant	Not Applicable	Not Applicable	Not Applicable	Not Applicable	Not Applicable	NA	Not Applicable	Not Applicable	Not Applicable	Not Applicable	Not Applicable	Not Applicable	Not Applicable	Yes	Live Birth	No	No	Never Been to School	Never Been to School	Housewife
198	20	6	Hindu	Primary Level	Laborer	Married	18	Husband	Joint Family	Male	Primary Level	More than or equal to Rs. 15000	No	15-18 years	No	Not feasible	Not Pregnant	Not Applicable	Not Applicable	Not Applicable	Not Applicable	Not Applicable	NA	Not Applicable	Not Applicable	Not Applicable	Not Applicable	Not Applicable	Not Applicable	Not Applicable	Yes	Live Birth	No	No	Primary School and above	Primary School and above	Others
199	19	6	Hindu	Never been to school	Housewife	Married	18	Parents	Joint Family	Male	Primary Level	More than or equal to Rs. 15000	Yes	15-18 years	No	Divorce	Not Pregnant	Not Applicable	Not Applicable	Not Applicable	Not Applicable	Not Applicable	NA	Not Applicable	Not Applicable	Not Applicable	Not Applicable	Not Applicable	Not Applicable	Not Applicable	No	Not Applicable	Not Applicable	Not Applicable	Never Been to School	Primary School and above	Housewife
200	16	6	Hindu	Primary Level	Farmer	Single	0	Parents	Nuclear	Male	Never been to school	Less than Rs. 15000	No	Not Applicable	Not Applicable	Not Applicable	Not Pregnant	Not Applicable	Not Applicable	Not Applicable	Not Applicable	Not Applicable	NA	Not Applicable	Not Applicable	Not Applicable	Not Applicable	Not Applicable	Not Applicable	Not Applicable	No	Not Applicable	Not Applicable	Not Applicable	Primary School and above	Never Been to School	Others
201	17	6	Hindu	Primary Level	Housewife	Married	15	Husband	Joint Family	Male	Primary Level	More than or equal to Rs. 15000	Yes	<15 years	No	Not feasible	Not Pregnant	Not Applicable	Not Applicable	Not Applicable	Not Applicable	Not Applicable	NA	Not Applicable	Not Applicable	Not Applicable	Not Applicable	Not Applicable	Not Applicable	Not Applicable	Yes	Miscarriage or Still Birth or IUFD	No	No	Primary School and above	Primary School and above	Housewife
202	16	6	Hindu	Primary Level	Student	Single	0	Parents	Nuclear	Female	Primary Level	More than or equal to Rs. 15000	No	Not Applicable	Not Applicable	Not Applicable	Not Pregnant	Not Applicable	Not Applicable	Not Applicable	Not Applicable	Not Applicable	NA	Not Applicable	Not Applicable	Not Applicable	Not Applicable	Not Applicable	Not Applicable	Not Applicable	No	Not Applicable	Not Applicable	Not Applicable	Primary School and above	Primary School and above	Others
203	19	6	Hindu	Primary Level	Laborer	Married	16	Husband	Joint Family	Male	Primary Level	More than or equal to Rs. 15000	Yes	15-18 years	No	Wanting Preganancy	Not Pregnant	Not Applicable	Not Applicable	Not Applicable	Not Applicable	Not Applicable	NA	Not Applicable	Not Applicable	Not Applicable	Not Applicable	Not Applicable	Not Applicable	Not Applicable	Yes	Live Birth	No	No	Primary School and above	Primary School and above	Others
204	19	6	Hindu	Never been to school	Farmer	Married	17	Husband	Joint Family	Female	Never been to school	Less than Rs. 15000	Yes	15-18 years	No	Wanting Preganancy	Not Pregnant	Not Applicable	Not Applicable	Not Applicable	Not Applicable	Not Applicable	NA	Not Applicable	Not Applicable	Not Applicable	Not Applicable	Not Applicable	Not Applicable	Not Applicable	No	Not Applicable	Not Applicable	Not Applicable	Never Been to School	Never Been to School	Others
205	18	6	Christian	Primary Level	Laborer	Single	0	Parents	Nuclear	Male	Primary Level	More than or equal to Rs. 15000	No	Not Applicable	Not Applicable	Not Applicable	Not Pregnant	Not Applicable	Not Applicable	Not Applicable	Not Applicable	Not Applicable	NA	Not Applicable	Not Applicable	Not Applicable	Not Applicable	Not Applicable	Not Applicable	Not Applicable	No	Not Applicable	Not Applicable	Not Applicable	Primary School and above	Primary School and above	Others
206	15	6	Christian	Primary Level	Student	Single	0	Parents	Nuclear	Male	Primary Level	More than or equal to Rs. 15000	No	Not Applicable	Not Applicable	Not Applicable	Not Pregnant	Not Applicable	Not Applicable	Not Applicable	Not Applicable	Not Applicable	NA	Not Applicable	Not Applicable	Not Applicable	Not Applicable	Not Applicable	Not Applicable	Not Applicable	No	Not Applicable	Not Applicable	Not Applicable	Primary School and above	Primary School and above	Others
207	18	6	Hindu	Never been to school	Laborer	Single	0	Parents	Joint Family	Female	Never been to school	Less than Rs. 15000	No	Not Applicable	Not Applicable	Not Applicable	Not Pregnant	Not Applicable	Not Applicable	Not Applicable	Not Applicable	Not Applicable	NA	Not Applicable	Not Applicable	Not Applicable	Not Applicable	Not Applicable	Not Applicable	Not Applicable	No	Not Applicable	Not Applicable	Not Applicable	Never Been to School	Never Been to School	Others
208	18	6	Hindu	Primary Level	Laborer	Single	0	Parents	Nuclear	Male	Primary Level	More than or equal to Rs. 15000	No	Not Applicable	Not Applicable	Not Applicable	Not Pregnant	Not Applicable	Not Applicable	Not Applicable	Not Applicable	Not Applicable	NA	Not Applicable	Not Applicable	Not Applicable	Not Applicable	Not Applicable	Not Applicable	Not Applicable	No	Not Applicable	Not Applicable	Not Applicable	Primary School and above	Primary School and above	Others
209	20	6	Hindu	Primary Level	Farmer	Married	17	Husband	Nuclear	Male	Never been to school	More than or equal to Rs. 15000	Yes	15-18 years	Yes	Not Applicable	Not Pregnant	Not Applicable	Not Applicable	Not Applicable	Not Applicable	Not Applicable	NA	Not Applicable	Not Applicable	Not Applicable	Not Applicable	Not Applicable	Not Applicable	Not Applicable	Yes	Live Birth	Yes	No	Primary School and above	Never Been to School	Others
210	16	6	Hindu	Primary Level	Student	Single	0	Parents	Nuclear	Male	Primary Level	More than or equal to Rs. 15000	No	Not Applicable	Not Applicable	Not Applicable	Not Pregnant	Not Applicable	Not Applicable	Not Applicable	Not Applicable	Not Applicable	NA	Not Applicable	Not Applicable	Not Applicable	Not Applicable	Not Applicable	Not Applicable	Not Applicable	No	Not Applicable	Not Applicable	Not Applicable	Primary School and above	Primary School and above	Others
211	20	6	Hindu	Never been to school	Housewife	Married	17	Husband	Joint Family	Female	Never been to school	Less than Rs. 15000	Yes	15-18 years	Yes	Not Applicable	Not Pregnant	Not Applicable	Not Applicable	Not Applicable	Not Applicable	Not Applicable	NA	Not Applicable	Not Applicable	Not Applicable	Not Applicable	Not Applicable	Not Applicable	Not Applicable	Yes	Live Birth	No	Yes	Never Been to School	Never Been to School	Housewife
212	16	6	Hindu	Primary Level	Farmer	Single	0	Parents	Nuclear	Male	Never been to school	More than or equal to Rs. 15000	No	Not Applicable	Not Applicable	Not Applicable	Not Pregnant	Not Applicable	Not Applicable	Not Applicable	Not Applicable	Not Applicable	NA	Not Applicable	Not Applicable	Not Applicable	Not Applicable	Not Applicable	Not Applicable	Not Applicable	No	Not Applicable	Not Applicable	Not Applicable	Primary School and above	Never Been to School	Others
213	15	6	Hindu	Primary Level	Farmer	Single	0	Parents	Nuclear	Male	Never been to school	More than or equal to Rs. 15000	No	Not Applicable	Not Applicable	Not Applicable	Not Pregnant	Not Applicable	Not Applicable	Not Applicable	Not Applicable	Not Applicable	NA	Not Applicable	Not Applicable	Not Applicable	Not Applicable	Not Applicable	Not Applicable	Not Applicable	No	Not Applicable	Not Applicable	Not Applicable	Primary School and above	Never Been to School	Others
214	18	6	Hindu	Primary Level	Farmer	Single	0	Parents	Joint Family	Female	Never been to school	More than or equal to Rs. 15000	No	Not Applicable	Not Applicable	Not Applicable	Not Pregnant	Not Applicable	Not Applicable	Not Applicable	Not Applicable	Not Applicable	NA	Not Applicable	Not Applicable	Not Applicable	Not Applicable	Not Applicable	Not Applicable	Not Applicable	No	Not Applicable	Not Applicable	Not Applicable	Primary School and above	Never Been to School	Others
215	17	6	Hindu	Never been to school	Laborer	Married	15	Husband	Joint Family	Male	Primary Level	More than or equal to Rs. 15000	Yes	15-18 years	No	Not feasible	Pregnant	Amenorrhea	13-28 Weeks	Wanted	Happy	Once	Yes	No	Yes	No	Yes	No	No	Not Applicable	No	Not Applicable	Not Applicable	Not Applicable	Never Been to School	Primary School and above	Others
216	16	6	Hindu	Primary Level	Farmer	Married	16	Husband	Joint Family	Male	Primary Level	More than or equal to Rs. 15000	Yes	15-18 years	No	Lack of awareness	Not Pregnant	Not Applicable	Not Applicable	Not Applicable	Not Applicable	Not Applicable	NA	Not Applicable	Not Applicable	Not Applicable	Not Applicable	Not Applicable	Not Applicable	Not Applicable	No	Not Applicable	Not Applicable	Not Applicable	Primary School and above	Primary School and above	Others
217	18	6	Christian	Never been to school	Laborer	Single	0	Parents	Nuclear	Male	Never been to school	More than or equal to Rs. 15000	No	Not Applicable	Not Applicable	Not Applicable	Not Pregnant	Not Applicable	Not Applicable	Not Applicable	Not Applicable	Not Applicable	NA	Not Applicable	Not Applicable	Not Applicable	Not Applicable	Not Applicable	Not Applicable	Not Applicable	No	Not Applicable	Not Applicable	Not Applicable	Never Been to School	Never Been to School	Others
